# Supplementary material for: 2-Amino-3-nitro­pyridinium perchlorate
Source: Acta Crystallogr Sect E Struct Rep Online. 2010 Jan 9;66(Pt 2):o300. doi: 10.1107/S1600536810000425 (PMC2979774; doi:10.1107/S1600536810000425)
Supplement: Supplementary file 2 [file e-66-0o300-Isup2.hkl]

#
# h,k,l, Fc-squared, Fo-squared, sigma(Fo-squared) and status flag
#
data_I
_shelx_title ' new in P 21/c'
_shelx_refln_list_code          4
_shelx_F_calc_maximum      145.68
_exptl_crystal_F_000       488.00
_reflns_d_resolution_high  0.7577
 
loop_
 _symmetry_equiv_pos_as_xyz
 'x, y, z'
 '-x, y+1/2, -z+1/2'
 '-x, -y, -z'
 'x, -y-1/2, z-1/2'
 
_cell_length_a     5.8875
_cell_length_b    18.3420
_cell_length_c     9.1695
_cell_angle_alpha  90.000
_cell_angle_beta  116.608
_cell_angle_gamma  90.000
 
_shelx_F_squared_multiplier     1.000
 
loop_
 _refln_index_h
 _refln_index_k
 _refln_index_l
 _refln_F_squared_calc
 _refln_F_squared_meas
 _refln_F_squared_sigma
 _refln_observed_status
   1   0   0     3451.66     3936.15     36.66 o
   2   0   0      630.10      735.90     27.63 o
   3   0   0     3139.60     3311.95     36.35 o
   4   0   0      145.08      147.02      7.28 o
   5   0   0       24.65       31.81      5.98 o
   6   0   0        0.31      -11.95     11.95 o
   1   1   0     8265.07     9180.54    164.25 o
   2   1   0      325.99      278.97      9.01 o
   3   1   0        0.27        2.28      4.87 o
   4   1   0       41.20       45.87      5.25 o
   5   1   0        0.55       -2.42      6.81 o
   6   1   0        0.12        0.00     10.71 o
   0   2   0       47.19       59.57      2.38 o
   1   2   0      591.05      586.43     37.76 o
   2   2   0       51.86       51.52      3.59 o
   3   2   0      397.31      388.76      9.64 o
   4   2   0       36.55       26.72      4.86 o
   5   2   0       31.54       29.94      5.57 o
   6   2   0        0.69       -7.37     11.77 o
   1   3   0     6689.40     6921.74     52.84 o
   2   3   0     3040.08     3202.60    104.08 o
   3   3   0       69.83       87.31      5.27 o
   4   3   0       85.45       90.85      6.45 o
   5   3   0       56.40       55.68      6.10 o
   6   3   0       51.54       40.41      9.54 o
   0   4   0     2385.09     2873.36     38.08 o
   1   4   0      697.71      711.19      9.25 o
   2   4   0      756.40      838.19     54.73 o
   3   4   0      246.98      221.34     12.49 o
   4   4   0      425.68      423.38     12.33 o
   5   4   0       47.47       57.88      9.60 o
   6   4   0        0.17       -2.11     12.29 o
   1   5   0     6503.30     6515.12     51.52 o
   2   5   0       39.47       33.84      3.11 o
   3   5   0      955.06      890.91     40.70 o
   4   5   0      163.91      187.36      9.40 o
   5   5   0       79.80       78.23      7.58 o
   6   5   0        8.86      -11.77     12.04 o
   0   6   0     8154.07     9246.10    102.14 o
   1   6   0       27.54       35.79      3.70 o
   2   6   0       57.59       41.10      3.68 o
   3   6   0      164.93      173.03     13.82 o
   4   6   0        0.20        3.15      5.11 o
   5   6   0       36.11       16.46      6.36 o
   6   6   0        0.09      -13.19     13.19 o
   1   7   0        0.68       -1.55      3.31 o
   2   7   0      179.56      160.99      6.11 o
   3   7   0      164.25      154.62     16.08 o
   4   7   0        0.85       -0.27      7.28 o
   5   7   0        0.12        5.80      5.92 o
   6   7   0        0.57        8.95      9.63 o
   0   8   0      107.65      107.41      6.10 o
   1   8   0      165.12      179.08     10.39 o
   2   8   0     1086.46     1130.55     39.14 o
   3   8   0      166.07      157.32     20.76 o
   4   8   0       54.67       51.45      6.61 o
   5   8   0       79.69       74.01     14.77 o
   6   8   0        0.30        3.50     13.19 o
   1   9   0      217.49      207.29     14.44 o
   2   9   0      119.79      134.00      8.44 o
   3   9   0      345.24      355.05     30.99 o
   4   9   0       47.72       52.20      6.29 o
   5   9   0        5.05        3.25      8.13 o
   6   9   0       38.37       42.91     10.43 o
   0  10   0     2401.39     2583.46     40.10 o
   1  10   0     1036.87      990.83     15.37 o
   2  10   0        8.01        4.36      5.37 o
   3  10   0       62.29       64.55     16.87 o
   4  10   0       54.50       47.20      6.58 o
   5  10   0        0.02        6.56      6.09 o
   6  10   0        0.01        3.81     12.97 o
   1  11   0      388.85      428.02     10.16 o
   2  11   0       24.79       38.73      6.35 o
   3  11   0       15.90       17.70      4.74 o
   4  11   0       10.29       17.92     11.86 o
   5  11   0        2.47        1.72      8.51 o
   6  11   0        1.92        3.99     12.85 o
   0  12   0     2772.13     3031.30     53.19 o
   1  12   0        2.50        6.39      8.14 o
   2  12   0      199.54      209.89      8.49 o
   3  12   0      243.86      221.81     33.14 o
   4  12   0       58.51       68.70      7.58 o
   5  12   0       17.38       12.45     15.42 o
   6  12   0        1.56        5.64     17.12 o
   1  13   0       29.06       26.75      4.65 o
   2  13   0        9.68       -0.10      7.53 o
   3  13   0      135.61      119.48      8.64 o
   4  13   0       54.15       50.88      7.57 o
   5  13   0       11.01        5.98      8.36 o
   0  14   0       71.82       82.20      8.11 o
   1  14   0        0.75        4.54      4.71 o
   2  14   0        0.06        2.59      6.68 o
   3  14   0       23.83       34.84     14.23 o
   4  14   0       44.82       42.25      7.90 o
   5  14   0        7.55       15.46      8.44 o
   1  15   0      233.77      234.04     18.44 o
   2  15   0      109.45      115.83      7.93 o
   3  15   0        0.04        3.05      7.57 o
   4  15   0        3.69        9.03      8.70 o
   5  15   0       20.16       40.72      7.82 o
   0  16   0      217.75      195.56     13.13 o
   1  16   0        0.36       -8.22      8.22 o
   2  16   0        0.20        4.10      7.78 o
   3  16   0      123.64      107.23     28.95 o
   4  16   0       13.67        8.23      9.73 o
   5  16   0        0.97        6.57     10.22 o
   1  17   0       34.27       44.78      6.53 o
   2  17   0        5.77        8.61      7.94 o
   3  17   0       41.90       43.56      7.62 o
   4  17   0        9.13        5.24     10.49 o
   0  18   0      284.18      237.91     15.85 o
   1  18   0       47.87       43.33      6.67 o
   2  18   0        0.41        6.49      6.91 o
   3  18   0       21.26       17.60      8.05 o
   4  18   0        9.59        2.77     10.22 o
   1  19   0        0.01        6.03      7.47 o
   2  19   0       25.73       17.04      7.09 o
   3  19   0        7.06      -11.62     11.62 o
   4  19   0        0.17        7.74     10.23 o
   0  20   0        6.73       10.65      8.36 o
   1  20   0        0.05       -2.66      8.42 o
   2  20   0      172.37      148.09     11.71 o
   3  20   0        6.54       20.40     12.45 o
   1  21   0      126.85      126.74     10.68 o
   2  21   0       71.64       60.33      9.21 o
   3  21   0       27.17        6.04     14.36 o
   0  22   0       26.10        9.51     15.33 o
   1  22   0        6.76        3.75      9.88 o
   2  22   0        0.19       -5.18     11.39 o
   1  23   0        1.37       -6.79     11.04 o
   2  23   0        1.95        1.90     11.85 o
   0  24   0        2.78        8.45     13.38 o
  -7   1   1        4.02        3.72     13.38 o
  -6   1   1       31.74       30.64      6.45 o
  -5   1   1       39.26       32.77      5.57 o
  -4   1   1      734.65      741.92     24.43 o
  -3   1   1      373.51      455.32      9.92 o
  -2   1   1     3227.33     3738.50     50.82 o
  -1   1   1     1647.04     1890.79     56.21 o
   0   1   1      158.48      209.08      8.45 o
   1   1   1     5967.80     5721.09     77.17 o
   2   1   1      348.90      333.04      7.42 o
   3   1   1      655.77      668.49     12.98 o
   4   1   1      176.67      190.96     17.32 o
   5   1   1       49.26       66.41      8.76 o
   6   1   1        8.24        1.11     10.90 o
  -7   2   1        6.72       10.53      8.42 o
  -6   2   1       13.07        9.26      6.55 o
  -5   2   1       22.90       29.01      7.20 o
  -4   2   1       51.96       56.85      5.55 o
  -3   2   1      609.17      568.74     17.15 o
  -2   2   1       76.30       77.27      3.84 o
  -1   2   1       22.88       37.85      2.18 o
   0   2   1      106.52      152.80      3.75 o
   1   2   1       54.34       51.65      2.85 o
   2   2   1       94.16       75.17      4.02 o
   3   2   1      270.60      247.83     10.12 o
   4   2   1       63.85       73.40      6.19 o
   5   2   1        0.02       14.86      6.38 o
   6   2   1        1.06        6.01      7.31 o
  -7   3   1        0.34       -3.75     14.18 o
  -6   3   1        0.72       -5.76      8.10 o
  -5   3   1        5.69        6.96      6.38 o
  -4   3   1        1.95        9.19      4.01 o
  -3   3   1      105.37      135.48      6.00 o
  -2   3   1        1.43        0.33      3.13 o
  -1   3   1        5.64        2.81      5.19 o
   0   3   1     1447.33     1422.56     13.47 o
   1   3   1       12.45       12.46      2.19 o
   2   3   1      170.46      164.99      5.76 o
   3   3   1      105.06      116.07      8.42 o
   4   3   1       13.73       19.06      7.90 o
   5   3   1        2.25       -8.92      9.85 o
   6   3   1        0.01        7.62      7.21 o
  -7   4   1        7.48       12.66      9.47 o
  -6   4   1        0.29       -5.85      7.59 o
  -5   4   1      421.66      401.85     32.82 o
  -4   4   1       66.41       55.42      5.61 o
  -3   4   1      801.81      908.83     74.40 o
  -2   4   1      753.67      792.71     36.72 o
  -1   4   1     4353.05     5156.88     62.82 o
   0   4   1     4122.22     4142.88     35.10 o
   1   4   1      732.32      653.69     59.76 o
   2   4   1     3321.83     3054.05    207.97 o
   3   4   1      305.19      294.59      8.92 o
   4   4   1      904.68      896.22     52.67 o
   5   4   1       19.51       24.00      7.25 o
   6   4   1        3.88       -5.45     10.40 o
  -7   5   1        4.86       18.17      8.67 o
  -6   5   1       16.08       17.47     10.05 o
  -5   5   1       20.08       21.42      7.93 o
  -4   5   1      137.46      134.30      7.60 o
  -3   5   1        1.38       -3.47      4.89 o
  -2   5   1        7.18       11.25      2.74 o
  -1   5   1        0.14        0.02      4.88 o
   0   5   1      803.43      891.62     10.04 o
   1   5   1      723.52      627.15     15.84 o
   2   5   1      277.72      284.59      9.51 o
   3   5   1      869.85      813.34     44.86 o
   4   5   1       41.37       42.10      5.60 o
   5   5   1       97.55       87.47     10.12 o
   6   5   1        6.93        5.51     12.63 o
  -6   6   1        0.02       -5.51     12.34 o
  -5   6   1       36.79       31.78      6.74 o
  -4   6   1       31.64       42.26     14.20 o
  -3   6   1      276.87      294.69     13.27 o
  -2   6   1      100.57       97.74      8.95 o
  -1   6   1     1147.10     1136.66     17.54 o
   0   6   1      108.60      116.72      5.45 o
   1   6   1      338.87      323.70      8.27 o
   2   6   1        0.29        2.94      5.06 o
   3   6   1       26.53       27.61      4.72 o
   4   6   1        1.65        8.29      5.48 o
   5   6   1        0.75        3.65      8.51 o
   6   6   1        0.02        7.86     11.36 o
  -6   7   1       47.07       45.72      7.36 o
  -5   7   1       44.22       36.70      6.74 o
  -4   7   1      442.82      420.70     56.89 o
  -3   7   1      238.84      229.94      9.75 o
  -2   7   1       22.36       18.92      3.38 o
  -1   7   1        4.52        1.70      3.24 o
   0   7   1      988.90     1004.48     28.35 o
   1   7   1       24.48       36.05      3.45 o
   2   7   1        6.21        1.08      4.64 o
   3   7   1      300.99      290.61     22.29 o
   4   7   1        0.85       -3.48      6.60 o
   5   7   1       71.20       79.42      9.29 o
   6   7   1       10.10       -2.29     13.69 o
  -6   8   1        0.48        4.16      9.26 o
  -5   8   1      453.12      420.91     40.90 o
  -4   8   1      105.04       99.01      7.48 o
  -3   8   1       74.34       80.37      6.55 o
  -2   8   1      685.32      647.32     11.88 o
  -1   8   1      167.16      210.68      5.91 o
   0   8   1        0.12        4.69      2.99 o
   1   8   1     1175.57     1074.50     15.30 o
   2   8   1       12.18        7.38      3.84 o
   3   8   1        0.37        4.98      5.42 o
   4   8   1      557.58      449.32     39.29 o
   5   8   1        9.86       -2.88     13.19 o
   6   8   1        0.06       13.07     13.90 o
  -6   9   1        0.05       -7.19      7.19 o
  -5   9   1        4.88       -9.01      9.01 o
  -4   9   1       26.57       27.66      5.52 o
  -3   9   1        6.50       -2.35      7.12 o
  -2   9   1      306.80      276.05      8.16 o
  -1   9   1        7.47        7.52      3.05 o
   0   9   1       19.95       26.10      4.15 o
   1   9   1     1182.20     1072.12     44.43 o
   2   9   1      265.60      257.40     34.48 o
   3   9   1      100.83      103.32     14.86 o
   4   9   1       10.81       13.87      5.15 o
   5   9   1        0.04        5.98      9.44 o
   6   9   1        0.36        6.19     11.27 o
  -6  10   1        6.98       11.19      8.48 o
  -5  10   1       14.13       21.40      5.84 o
  -4  10   1       78.24       79.38     19.83 o
  -3  10   1       32.29       29.10      4.71 o
  -2  10   1        0.14       -1.22      4.27 o
  -1  10   1       10.38       10.49      3.38 o
   0  10   1        9.06        2.22      4.42 o
   1  10   1       56.61       49.10      4.26 o
   2  10   1      413.15      369.68     10.74 o
   3  10   1        3.64        4.18      6.32 o
   4  10   1      139.45      134.93     11.98 o
   5  10   1        3.39        2.07     11.83 o
   6  10   1        2.07       -2.57     14.37 o
  -6  11   1       16.33       19.40      8.21 o
  -5  11   1       29.24       12.33      8.31 o
  -4  11   1        1.70        0.83     19.09 o
  -3  11   1       48.85       48.55     24.37 o
  -2  11   1      337.55      322.56     10.03 o
  -1  11   1       21.86       11.05      8.33 o
   0  11   1        5.85        9.54      3.65 o
   1  11   1      117.99      113.52     11.05 o
   2  11   1       65.91       73.14     12.93 o
   3  11   1      318.53      311.91     39.62 o
   4  11   1       11.96        0.58      9.13 o
   5  11   1       27.84       -2.20     14.68 o
  -6  12   1        0.11       12.30      7.80 o
  -5  12   1       12.37       11.76     11.98 o
  -4  12   1       11.35        4.20      9.29 o
  -3  12   1      358.68      334.26     14.94 o
  -2  12   1       10.28        1.11      5.45 o
  -1  12   1      128.12      122.28      6.36 o
   0  12   1       21.34       18.46      4.11 o
   1  12   1       26.58       27.14      4.24 o
   2  12   1        0.45       -5.33      5.92 o
   3  12   1       11.77       -2.63      9.09 o
   4  12   1       17.40        3.06     12.86 o
   5  12   1        0.00       -1.15     10.59 o
  -6  13   1       23.16       20.52     15.02 o
  -5  13   1        6.33       -8.33     10.66 o
  -4  13   1      174.13      171.52     22.87 o
  -3  13   1      251.35      247.52     10.85 o
  -2  13   1      387.62      382.98     16.30 o
  -1  13   1       65.70       84.66      5.73 o
   0  13   1        0.26        1.28      5.36 o
   1  13   1      125.21      110.09      6.81 o
   2  13   1       16.80       12.99      5.66 o
   3  13   1       54.97       60.21      7.05 o
   4  13   1        7.21       -5.67      9.14 o
   5  13   1       30.06       38.15     10.68 o
  -5  14   1       26.62       30.60     14.07 o
  -4  14   1       16.76       29.92     17.23 o
  -3  14   1       49.86       60.87     10.87 o
  -2  14   1      194.00      194.33     15.30 o
  -1  14   1        0.51        3.66      5.59 o
   0  14   1        5.72        8.82      4.65 o
   1  14   1       10.67       -2.58      6.81 o
   2  14   1        2.36       -2.22      5.72 o
   3  14   1        0.98       -6.57      8.19 o
   4  14   1        3.78        4.75      8.38 o
   5  14   1        2.63        2.60     13.25 o
  -5  15   1        0.03        5.52     18.19 o
  -4  15   1        8.61       -3.52      7.38 o
  -3  15   1       18.28       19.71      8.03 o
  -2  15   1        2.81       -1.55     16.92 o
  -1  15   1       14.88       10.12      5.23 o
   0  15   1       28.14       31.66      5.17 o
   1  15   1       16.59       14.77      4.79 o
   2  15   1        2.13        4.12     10.23 o
   3  15   1       88.06       87.50      8.38 o
   4  15   1        1.99        5.64      8.49 o
   5  15   1        4.02        6.81     15.23 o
  -5  16   1        8.87        3.32     12.42 o
  -4  16   1        2.73        8.46      7.46 o
  -3  16   1      104.32      110.15     17.79 o
  -2  16   1       50.68       47.77     13.36 o
  -1  16   1       44.74       41.77      5.83 o
   0  16   1      156.07      143.42     21.75 o
   1  16   1       58.08       53.70     12.69 o
   2  16   1      446.10      397.77     51.30 o
   3  16   1        0.36      -10.55     21.91 o
   4  16   1       62.18       68.94      8.56 o
  -5  17   1        4.78        1.61      9.41 o
  -4  17   1        5.29       -2.94     10.75 o
  -3  17   1        1.94        1.17      8.45 o
  -2  17   1       82.25       82.70     16.30 o
  -1  17   1       52.55       55.13      6.21 o
   0  17   1        8.93        4.97      5.00 o
   1  17   1      362.86      318.66     50.24 o
   2  17   1       67.23       64.21     15.08 o
   3  17   1       83.53       94.07     25.76 o
   4  17   1       22.32       25.98      9.52 o
  -4  18   1       28.09        3.84     11.08 o
  -3  18   1        6.70       11.98      6.91 o
  -2  18   1       19.65       15.43     11.44 o
  -1  18   1        0.00        0.56      7.03 o
   0  18   1        2.02       -4.24      6.02 o
   1  18   1       18.98       19.08      5.70 o
   2  18   1       20.86       21.22      6.49 o
   3  18   1        0.30       -7.06     10.40 o
   4  18   1        2.74       15.00      7.55 o
  -4  19   1       37.64       46.85      9.45 o
  -3  19   1       67.64       80.12     12.42 o
  -2  19   1        6.68       11.41     14.03 o
  -1  19   1       73.19       75.13      7.68 o
   0  19   1        1.08        9.06      6.11 o
   1  19   1        0.47        4.28      8.11 o
   2  19   1        0.02        2.73      7.71 o
   3  19   1        9.60       23.87      6.96 o
  -4  20   1        0.07      -11.65     11.65 o
  -3  20   1       23.43       13.44     12.63 o
  -2  20   1       71.00       54.08     15.14 o
  -1  20   1        4.49       -6.24      9.64 o
   0  20   1       20.60       19.21      9.63 o
   1  20   1        8.26        6.06      7.53 o
   2  20   1        9.83       20.10      9.69 o
   3  20   1        0.41        4.96     11.00 o
  -3  21   1        0.18        1.26     10.88 o
  -2  21   1        0.24        7.84      8.21 o
  -1  21   1       12.95        5.95      7.07 o
   0  21   1        4.92       -7.82      9.74 o
   1  21   1        4.06       -3.11      9.19 o
   2  21   1        9.58        2.89      9.63 o
   3  21   1       13.57       30.38      7.76 o
  -3  22   1        0.55        0.76     10.57 o
  -2  22   1       10.22       10.92      9.64 o
  -1  22   1        2.73        8.92      9.52 o
   0  22   1       39.30       42.68      8.49 o
   1  22   1        0.84       -8.89     11.27 o
   2  22   1       17.81       20.92     10.17 o
  -2  23   1        7.54       25.45     14.46 o
  -1  23   1        2.45       -6.03     20.00 o
   0  23   1        1.71      -11.70     12.03 o
   1  23   1        4.67      -10.39     11.85 o
   0  24   1       11.05        4.10     12.59 o
  -7   0   2       17.62       23.97     15.79 o
  -6   0   2      119.50      121.30      8.87 o
  -5   0   2      560.18      558.41     24.29 o
  -4   0   2      284.08      318.19      9.53 o
  -3   0   2      144.42      122.79      5.79 o
  -2   0   2     1189.42     1264.78     14.18 o
  -1   0   2     9536.44     9161.91    225.29 o
   0   0   2     1985.17     1661.15     19.87 o
   1   0   2      110.70      144.97      4.47 o
   2   0   2     1626.92     1574.22     33.11 o
   3   0   2      339.09      386.25     13.81 o
   4   0   2      236.74      272.46     14.30 o
   5   0   2        9.92        3.96     10.84 o
   6   0   2       47.31       87.65     12.29 o
  -7   1   2        6.37        2.75      7.92 o
  -6   1   2       21.35       24.14      5.91 o
  -5   1   2        0.26       -3.54     12.97 o
  -4   1   2      113.38      141.00      8.41 o
  -3   1   2     1770.16     2013.07     72.17 o
  -2   1   2       24.60       31.57      2.58 o
  -1   1   2       57.85       69.05      3.59 o
   0   1   2      944.24      907.40     11.55 o
   1   1   2      178.95      169.83      8.70 o
   2   1   2      547.51      539.32     10.96 o
   3   1   2        7.99       -0.36      6.16 o
   4   1   2      196.35      217.97     12.79 o
   5   1   2       14.63        7.77     11.24 o
   6   1   2        1.34        4.68     13.00 o
  -7   2   2        3.35        8.55      6.14 o
  -6   2   2        1.11        9.68      5.13 o
  -5   2   2       10.99       -4.15     13.16 o
  -4   2   2        0.64        2.77      5.81 o
  -3   2   2      331.87      336.88     30.09 o
  -2   2   2      561.82      655.71      9.27 o
  -1   2   2     4692.68     4864.77     45.68 o
   0   2   2     4589.81     4104.84     38.66 o
   1   2   2       59.22       43.22      3.14 o
   2   2   2       52.66       50.49      4.06 o
   3   2   2       43.96       37.48      4.49 o
   4   2   2       53.53       51.30      7.86 o
   5   2   2        0.00        5.70      6.78 o
   6   2   2        1.88       -2.32     13.90 o
  -7   3   2       14.25       23.95      6.48 o
  -6   3   2        1.87        0.54      8.12 o
  -5   3   2       20.52       29.48      5.59 o
  -4   3   2     1055.52     1080.45     44.85 o
  -3   3   2        1.62        2.62      3.93 o
  -2   3   2     1691.12     1700.28     37.97 o
  -1   3   2    13709.19    13778.60     86.31 o
   0   3   2     7109.46     6654.84     55.01 o
   1   3   2      451.25      361.28     27.93 o
   2   3   2       12.73       20.02      4.43 o
   3   3   2      207.70      184.54      7.45 o
   4   3   2       21.96       22.82      6.53 o
   5   3   2        5.02       12.23      7.40 o
   6   3   2        7.15       15.82      8.45 o
  -7   4   2        0.47       -9.48      9.48 o
  -6   4   2        1.60        8.09      6.53 o
  -5   4   2       13.35      -14.11     17.83 o
  -4   4   2       64.69       72.40     10.33 o
  -3   4   2       90.57       95.69      5.04 o
  -2   4   2        4.24        3.75      2.97 o
  -1   4   2    21223.96    22544.84    180.31 o
   0   4   2     4369.33     3907.44     34.79 o
   1   4   2      479.33      494.78     43.75 o
   2   4   2      164.03      130.53      5.66 o
   3   4   2       13.80        6.34      5.03 o
   4   4   2        2.05       12.48      5.67 o
   5   4   2        0.04       -1.89     10.00 o
   6   4   2        7.89        4.74     11.12 o
  -7   5   2       11.72       22.48      6.62 o
  -6   5   2       45.07       38.83     16.86 o
  -5   5   2       12.61        6.22      5.57 o
  -4   5   2      331.73      327.15     30.98 o
  -3   5   2        0.03        2.10      4.41 o
  -2   5   2      198.33      260.34      7.79 o
  -1   5   2     1723.88     1866.92     16.73 o
   0   5   2      409.22      312.97      6.27 o
   1   5   2      907.08      914.94     43.13 o
   2   5   2       73.86       83.27      4.79 o
   3   5   2      322.42      312.33      9.80 o
   4   5   2       46.81       54.31      7.03 o
   5   5   2       24.61       29.20      8.48 o
   6   5   2        0.06      -15.51     15.51 o
  -7   6   2       11.21       13.56     11.95 o
  -6   6   2        2.39        6.78      6.17 o
  -5   6   2      130.58      115.15      8.47 o
  -4   6   2       31.89       33.99      5.16 o
  -3   6   2      200.51      203.78      7.39 o
  -2   6   2     1094.37     1207.65     29.77 o
  -1   6   2      935.33     1215.71     27.63 o
   0   6   2      106.67      129.49      4.37 o
   1   6   2      342.97      245.22     19.51 o
   2   6   2      505.45      464.74     26.83 o
   3   6   2       28.86       25.25      4.58 o
   4   6   2       96.15       80.75      8.82 o
   5   6   2        7.06        1.95     11.80 o
   6   6   2       12.70       18.86      9.81 o
  -7   7   2        3.41        1.05      9.97 o
  -6   7   2       15.70       11.03      7.90 o
  -5   7   2       61.75       74.21      8.78 o
  -4   7   2       97.81      108.30      6.92 o
  -3   7   2      306.38      332.67     15.96 o
  -2   7   2        4.39       -7.71      7.71 o
  -1   7   2     1017.36     1192.60     20.57 o
   0   7   2      225.17      200.83      7.00 o
   1   7   2      246.18      221.99      6.63 o
   2   7   2      320.55      336.45     15.54 o
   3   7   2      193.27      175.23      8.09 o
   4   7   2        1.06       -7.18      8.64 o
   5   7   2       23.90       22.91      8.27 o
  -7   8   2        3.01      -11.78     11.78 o
  -6   8   2        4.50       -0.71     15.67 o
  -5   8   2        0.88       11.18      6.20 o
  -4   8   2       41.91       40.42      6.14 o
  -3   8   2      253.83      266.10     13.07 o
  -2   8   2       29.24       28.26      3.73 o
  -1   8   2     1744.94     1939.95     19.82 o
   0   8   2      625.93      625.53     16.67 o
   1   8   2     1079.91     1053.98     50.62 o
   2   8   2      206.29      185.09      7.57 o
   3   8   2        0.43        4.15      5.74 o
   4   8   2        0.38        7.83      6.13 o
   5   8   2        0.09       -6.13      7.59 o
  -6   9   2        7.47       21.84      7.23 o
  -5   9   2       29.62       24.32      6.64 o
  -4   9   2      886.46      846.05     70.14 o
  -3   9   2        2.08        0.22      5.60 o
  -2   9   2      361.17      406.85      9.27 o
  -1   9   2     1706.77     1853.08     20.48 o
   0   9   2     1498.35     1472.02     18.44 o
   1   9   2        2.70        1.60      4.36 o
   2   9   2      320.80      332.17     10.25 o
   3   9   2      376.20      339.74     37.88 o
   4   9   2       10.53        5.17      8.42 o
   5   9   2       14.76       18.33      8.33 o
  -6  10   2        7.13       -5.44     10.49 o
  -5  10   2        6.18       -1.55      8.54 o
  -4  10   2       39.16       44.65      6.27 o
  -3  10   2      210.85      227.37     21.70 o
  -2  10   2       36.41       37.33      5.77 o
  -1  10   2       88.41       93.56      5.01 o
   0  10   2       34.29       36.70      4.09 o
   1  10   2        0.01        1.58      4.61 o
   2  10   2        6.46        8.13      5.13 o
   3  10   2       29.02       30.95      5.57 o
   4  10   2        2.93        8.14      7.03 o
   5  10   2        1.31       -9.88     10.93 o
  -6  11   2       17.86       15.65      9.68 o
  -5  11   2        5.14       -9.65      9.65 o
  -4  11   2       40.70       25.07      7.05 o
  -3  11   2       38.65       36.20      5.09 o
  -2  11   2      114.70      132.29      8.48 o
  -1  11   2       14.36       26.41      7.62 o
   0  11   2      374.06      380.89     11.19 o
   1  11   2      329.69      332.89      9.70 o
   2  11   2       19.81       28.54      7.52 o
   3  11   2       15.43       23.14      9.69 o
   4  11   2       40.03       32.23      9.20 o
   5  11   2        5.42        9.26     13.10 o
  -6  12   2       22.89       22.15      8.57 o
  -5  12   2       72.91       67.97     10.31 o
  -4  12   2       82.77       62.79      7.58 o
  -3  12   2      498.65      496.70     14.02 o
  -2  12   2      218.87      224.06     10.90 o
  -1  12   2      400.60      418.70     27.03 o
   0  12   2       57.84       57.34      5.15 o
   1  12   2      105.10      103.22      7.34 o
   2  12   2      452.56      427.08     13.33 o
   3  12   2       59.23       63.78      7.31 o
   4  12   2       80.83       92.17     11.05 o
   5  12   2        2.20       16.47      8.67 o
  -6  13   2        9.39       16.75      9.58 o
  -5  13   2        0.01        8.44      8.71 o
  -4  13   2       69.10       69.77      8.10 o
  -3  13   2      173.27      171.99      9.80 o
  -2  13   2       24.03       27.16      5.08 o
  -1  13   2       46.97       45.83      5.25 o
   0  13   2       18.91       10.85      5.22 o
   1  13   2        1.87        6.44      5.09 o
   2  13   2       13.65        2.83      6.13 o
   3  13   2       16.57       10.39     11.38 o
   4  13   2        3.74        8.73     10.47 o
   5  13   2        0.14       -9.04     13.75 o
  -6  14   2        0.40       -7.44     12.58 o
  -5  14   2       22.00        0.14     16.36 o
  -4  14   2       10.57       10.22      7.20 o
  -3  14   2        0.06       -7.52      7.52 o
  -2  14   2        0.05        1.45      5.85 o
  -1  14   2      713.45      717.28     24.83 o
   0  14   2      514.72      499.67     13.18 o
   1  14   2       12.14        4.15      7.12 o
   2  14   2       45.84       43.13      6.29 o
   3  14   2        0.39       -7.67      7.67 o
   4  14   2        1.65       -8.11     12.69 o
  -5  15   2        6.09       -0.24     10.28 o
  -4  15   2       98.31       93.69      9.51 o
  -3  15   2        8.04       -6.61     16.49 o
  -2  15   2      263.05      271.61     20.64 o
  -1  15   2      293.76      278.42     11.73 o
   0  15   2       36.50       30.32      5.40 o
   1  15   2      101.96       89.84     17.03 o
   2  15   2       44.69       37.50      9.57 o
   3  15   2       33.87       37.97     11.18 o
   4  15   2        2.74       16.01      9.01 o
  -5  16   2        1.89      -11.13     11.13 o
  -4  16   2        5.66       18.60      8.20 o
  -3  16   2       36.49       41.69      6.75 o
  -2  16   2        3.94       -7.34      7.57 o
  -1  16   2      230.11      209.95      9.50 o
   0  16   2       49.93       46.02      6.05 o
   1  16   2      209.71      201.96     12.85 o
   2  16   2       29.98       34.05     10.48 o
   3  16   2        3.60        4.36     10.33 o
   4  16   2        0.66      -16.10     16.10 o
  -5  17   2        0.60       -2.05     11.36 o
  -4  17   2       11.23       21.80      9.77 o
  -3  17   2        1.00        2.62      8.06 o
  -2  17   2      114.90      106.84      8.40 o
  -1  17   2       73.29       64.10      6.68 o
   0  17   2       76.56       82.20      6.87 o
   1  17   2      193.46      186.19     39.00 o
   2  17   2        5.65        3.37      6.07 o
   3  17   2       10.36        1.73      8.44 o
   4  17   2        0.30      -13.00     13.00 o
  -5  18   2       29.81       46.49      9.74 o
  -4  18   2        0.40       -6.36     11.47 o
  -3  18   2       70.42       67.80      8.27 o
  -2  18   2       33.86       48.62      6.42 o
  -1  18   2      122.83      103.19     17.11 o
   0  18   2      124.92      109.96      8.58 o
   1  18   2       24.47       36.32      6.15 o
   2  18   2       33.09       34.16      7.45 o
   3  18   2        3.61        6.20     10.25 o
  -4  19   2        1.46       -0.52     12.14 o
  -3  19   2        6.19        7.39     10.00 o
  -2  19   2       41.49       38.93      7.18 o
  -1  19   2       32.59       33.58      6.17 o
   0  19   2        2.66       -0.13     12.09 o
   1  19   2       38.08       43.12      7.35 o
   2  19   2       86.50       69.06      9.73 o
   3  19   2        0.43        5.55      8.28 o
  -4  20   2        3.30        2.64     11.42 o
  -3  20   2       28.87       18.96      8.27 o
  -2  20   2        0.81       -0.53      8.80 o
  -1  20   2        2.47        3.47      8.70 o
   0  20   2        8.44        6.43      9.23 o
   1  20   2       67.29       62.10      8.74 o
   2  20   2        3.79       -5.32     10.82 o
   3  20   2        0.00       -0.73     10.99 o
  -3  21   2        3.91      -14.88     16.70 o
  -2  21   2       29.19       32.05     12.15 o
  -1  21   2        4.33       13.83      6.71 o
   0  21   2       10.04       10.99      7.87 o
   1  21   2        5.12        4.22      8.01 o
   2  21   2        5.03        2.91     11.61 o
  -3  22   2        2.30       18.57      9.60 o
  -2  22   2       22.90       19.51      9.71 o
  -1  22   2       10.13       21.43      7.63 o
   0  22   2        0.51      -11.55     11.55 o
   1  22   2       11.16       15.06      9.05 o
   2  22   2        0.01      -11.33     11.33 o
  -2  23   2       25.58       40.32      9.48 o
  -1  23   2        7.74       26.97      7.39 o
   0  23   2        4.98       21.98     13.92 o
   1  23   2        9.08      -13.72     13.72 o
  -7   1   3        8.23       13.83      9.13 o
  -6   1   3      136.44      138.03     13.53 o
  -5   1   3        9.00       15.11      4.72 o
  -4   1   3      672.37      756.33     14.52 o
  -3   1   3       36.90       41.38      3.67 o
  -2   1   3      520.19      510.85     20.61 o
  -1   1   3      150.60      112.75      3.77 o
   0   1   3     1598.26     1424.19     18.61 o
   1   1   3       30.06       36.16      3.21 o
   2   1   3       60.87       66.94      4.56 o
   3   1   3      741.80      691.91     20.78 o
   4   1   3       53.38       68.80      8.70 o
   5   1   3       12.47       15.60      8.92 o
  -7   2   3       10.11       -3.41      9.23 o
  -6   2   3        1.91       -4.16      6.84 o
  -5   2   3      124.01      105.92      8.59 o
  -4   2   3       65.98       80.69      5.34 o
  -3   2   3      131.86      145.32      6.18 o
  -2   2   3       84.22      109.23      4.47 o
  -1   2   3      548.37      499.74      7.70 o
   0   2   3      144.72      154.46     14.75 o
   1   2   3      303.33      308.21     12.29 o
   2   2   3      337.34      311.25      8.45 o
   3   2   3       40.50       53.75      7.34 o
   4   2   3       96.94      116.35     10.03 o
   5   2   3        3.27        8.20     10.16 o
  -7   3   3        0.29       -1.03      8.89 o
  -6   3   3        4.73       12.30      6.31 o
  -5   3   3        5.63       -3.31     10.05 o
  -4   3   3        0.00       -2.43      7.21 o
  -3   3   3      412.24      448.81     13.95 o
  -2   3   3     1322.38     1475.08     59.12 o
  -1   3   3     2440.55     2334.87     36.63 o
   0   3   3     2425.93     2230.92     98.49 o
   1   3   3      386.80      382.55     31.75 o
   2   3   3        0.33        2.90      4.18 o
   3   3   3      267.22      278.01     12.54 o
   4   3   3        7.00       -5.73      9.81 o
   5   3   3        0.02      -11.86     11.86 o
  -7   4   3        6.31       10.59      8.15 o
  -6   4   3       65.87       52.77      7.82 o
  -5   4   3      299.26      288.66     13.00 o
  -4   4   3       63.03       65.93      5.64 o
  -3   4   3      532.79      564.98     13.25 o
  -2   4   3      272.89      322.79     10.26 o
  -1   4   3        5.60       24.21      2.67 o
   0   4   3      776.14      740.24     36.29 o
   1   4   3      253.22      198.10      6.62 o
   2   4   3      185.29      154.29      6.51 o
   3   4   3      239.28      232.93     11.86 o
   4   4   3       90.25       85.30      9.41 o
   5   4   3        0.11        5.23     10.50 o
  -7   5   3        2.34       -5.29      9.78 o
  -6   5   3       28.51       40.33      7.62 o
  -5   5   3       59.40       40.36      7.06 o
  -4   5   3      150.81      154.35     13.53 o
  -3   5   3      107.66      125.82      5.76 o
  -2   5   3      105.94       89.90      4.37 o
  -1   5   3      507.72      603.71      9.30 o
   0   5   3     1087.25     1000.89     18.89 o
   1   5   3      210.91      211.04     13.48 o
   2   5   3       61.65       53.09      4.58 o
   3   5   3      298.45      277.85     13.10 o
   4   5   3       49.11       33.72      7.86 o
   5   5   3        3.02       22.26      7.80 o
  -7   6   3        0.07      -11.81     11.81 o
  -6   6   3        5.70       -4.46      8.72 o
  -5   6   3       27.64       30.15     19.12 o
  -4   6   3      215.88      215.09      8.59 o
  -3   6   3       11.98        9.38      4.34 o
  -2   6   3       13.44       10.60      3.13 o
  -1   6   3      146.07      180.04      7.17 o
   0   6   3       23.19       20.98      3.72 o
   1   6   3        4.07        1.57      4.33 o
   2   6   3       11.08       12.55      5.50 o
   3   6   3       22.18       19.57      6.10 o
   4   6   3        0.44        3.44      9.60 o
   5   6   3        0.06       -2.17     10.09 o
  -7   7   3        7.93        4.04      9.10 o
  -6   7   3       18.29       29.33      6.35 o
  -5   7   3        0.18       13.18      6.59 o
  -4   7   3       68.83       75.01      6.37 o
  -3   7   3       66.56       68.68      7.46 o
  -2   7   3        9.25        4.91      2.85 o
  -1   7   3     1152.11     1343.66     23.50 o
   0   7   3      964.97      780.86     21.86 o
   1   7   3      152.65      142.20      6.06 o
   2   7   3      539.94      461.85     27.83 o
   3   7   3      154.82      150.57     10.71 o
   4   7   3       45.66       25.61      8.02 o
   5   7   3       25.24       26.91      8.67 o
  -7   8   3        0.64        6.71     21.07 o
  -6   8   3       61.37       65.01      9.10 o
  -5   8   3       13.29       16.46      6.23 o
  -4   8   3        9.04       -5.49     14.89 o
  -3   8   3      162.87      163.05      6.95 o
  -2   8   3      409.56      578.97     10.53 o
  -1   8   3     1274.97     1337.16     26.12 o
   0   8   3       44.54       43.19      3.80 o
   1   8   3     1712.17     1488.40     31.80 o
   2   8   3      664.29      600.37     20.67 o
   3   8   3      160.69      135.09     10.16 o
   4   8   3       77.18       63.50      9.38 o
   5   8   3        7.51        5.60     13.41 o
  -7   9   3        4.75        8.48     11.29 o
  -6   9   3       20.66       -6.65     11.01 o
  -5   9   3        3.12        4.64      7.56 o
  -4   9   3      434.65      382.14     20.30 o
  -3   9   3        0.37        1.02      5.36 o
  -2   9   3      169.98      211.15     12.34 o
  -1   9   3        7.04       13.59      6.92 o
   0   9   3       87.12       83.12      5.03 o
   1   9   3        8.99        3.94      4.07 o
   2   9   3        1.15       -2.50      7.90 o
   3   9   3        5.94       -4.61      9.04 o
   4   9   3        0.38        6.56      6.81 o
   5   9   3       15.70       18.95     10.31 o
  -6  10   3       29.08       26.78     17.56 o
  -5  10   3      171.63      182.66     10.47 o
  -4  10   3       12.08       18.62      5.71 o
  -3  10   3      500.47      501.94     28.05 o
  -2  10   3      162.44      173.69      9.72 o
  -1  10   3      422.54      398.85      9.60 o
   0  10   3        1.60       -0.18      4.80 o
   1  10   3      144.89      132.45      6.43 o
   2  10   3      169.62      152.81     23.67 o
   3  10   3       28.17       24.03      7.74 o
   4  10   3       72.63       86.97     10.22 o
   5  10   3        0.01        2.38     12.04 o
  -6  11   3       47.61       56.52      9.68 o
  -5  11   3       67.95       76.60     12.52 o
  -4  11   3      249.77      269.79     12.38 o
  -3  11   3        2.11       -4.37      6.29 o
  -2  11   3      280.29      273.77      8.64 o
  -1  11   3        4.87        0.09      5.51 o
   0  11   3      412.61      390.93     18.95 o
   1  11   3      133.34      115.29      6.67 o
   2  11   3       13.55       11.56      5.50 o
   3  11   3      113.02      107.59     10.56 o
   4  11   3        3.74        2.07     10.59 o
   5  11   3       16.59       19.32      9.35 o
  -6  12   3       31.21       30.08     14.07 o
  -5  12   3       11.60       23.84     14.43 o
  -4  12   3       55.83       62.30      6.88 o
  -3  12   3        0.81        2.68      5.15 o
  -2  12   3        2.54        4.70      6.24 o
  -1  12   3       70.92       77.63      5.73 o
   0  12   3        7.47       14.20      4.26 o
   1  12   3       71.52       78.34      5.79 o
   2  12   3       12.97        5.10     10.14 o
   3  12   3        5.38      -10.96     10.96 o
   4  12   3        2.40        5.02      7.99 o
  -6  13   3        7.19        6.84     12.63 o
  -5  13   3        1.36       -2.44      9.85 o
  -4  13   3       19.68       12.12      7.33 o
  -3  13   3      157.00      168.77     17.65 o
  -2  13   3      559.75      566.96     33.16 o
  -1  13   3       39.39       37.98      5.22 o
   0  13   3     1109.78     1038.57     82.54 o
   1  13   3      166.92      168.34     26.21 o
   2  13   3      151.73      150.87     14.60 o
   3  13   3      201.58      225.19     15.33 o
   4  13   3        4.56       15.98      7.74 o
  -6  14   3        1.55       -8.83     14.30 o
  -5  14   3        0.04        2.45     10.00 o
  -4  14   3        1.07       -8.58      8.58 o
  -3  14   3        6.64        9.67      5.43 o
  -2  14   3        1.71       -1.49     11.15 o
  -1  14   3      243.35      255.58      9.87 o
   0  14   3       84.77       83.18      7.00 o
   1  14   3      270.94      250.55     12.03 o
   2  14   3       65.57       70.06      7.08 o
   3  14   3        2.38        5.33     11.33 o
   4  14   3        9.87        6.29     13.03 o
  -6  15   3        3.93       24.89      8.24 o
  -5  15   3        1.87       15.99     10.12 o
  -4  15   3       37.81       22.84      7.51 o
  -3  15   3       29.47       30.69      7.59 o
  -2  15   3       18.80       28.12      8.19 o
  -1  15   3       47.13       46.78      6.09 o
   0  15   3       63.92       70.72      6.76 o
   1  15   3       15.53        4.25      7.03 o
   2  15   3        1.50       -8.59      8.59 o
   3  15   3        3.45        1.15      8.17 o
   4  15   3        1.09      -11.98     14.40 o
  -5  16   3       10.61        7.82      9.57 o
  -4  16   3       61.75       74.35     15.85 o
  -3  16   3      129.49      141.17     12.12 o
  -2  16   3        5.45       -7.41      7.41 o
  -1  16   3       87.52      106.19      7.60 o
   0  16   3        0.11       -4.82      8.42 o
   1  16   3       22.37       34.80      7.60 o
   2  16   3        7.78       10.42      8.33 o
   3  16   3       11.01      -10.93     13.16 o
   4  16   3       16.79        6.29     11.27 o
  -5  17   3       12.63       24.96     13.90 o
  -4  17   3        7.42      -10.73     10.73 o
  -3  17   3        8.06        6.22      9.71 o
  -2  17   3        4.75       -1.26      7.36 o
  -1  17   3       25.71        7.37      8.98 o
   0  17   3       11.48        9.24      6.44 o
   1  17   3       36.12       42.12      6.69 o
   2  17   3        0.16        7.16      8.26 o
   3  17   3       12.55       32.23      9.35 o
  -5  18   3        3.55        9.24     16.87 o
  -4  18   3        0.19      -10.97     10.97 o
  -3  18   3       35.16       39.13      7.12 o
  -2  18   3        0.30       -6.94      6.94 o
  -1  18   3       90.18       92.38     11.07 o
   0  18   3       18.72       10.77     20.78 o
   1  18   3       13.86        7.95      9.67 o
   2  18   3       38.53       27.74     32.45 o
   3  18   3        6.86       -2.72     15.14 o
  -4  19   3        5.75        6.75     12.66 o
  -3  19   3        0.49       -6.40      9.90 o
  -2  19   3       68.18       82.75      8.42 o
  -1  19   3        1.36       -1.73      6.99 o
   0  19   3       75.66       72.09      8.08 o
   1  19   3       27.87       34.13      7.38 o
   2  19   3       53.98       56.75      8.56 o
   3  19   3        9.11       22.08     10.25 o
  -4  20   3        0.46       -2.68     18.65 o
  -3  20   3        5.16      -14.45     23.52 o
  -2  20   3        1.14        7.47      7.73 o
  -1  20   3       14.13        3.17      7.31 o
   0  20   3        2.83        7.69     10.48 o
   1  20   3       82.61       91.23      9.75 o
   2  20   3        7.52       10.66      8.94 o
  -3  21   3        2.20      -10.35     16.84 o
  -2  21   3       24.95       32.67      7.28 o
  -1  21   3        0.05       -1.28      8.96 o
   0  21   3        1.79        3.29      8.16 o
   1  21   3       21.39        4.19     11.81 o
   2  21   3        0.07      -23.54     27.73 o
  -3  22   3       23.91       19.37      9.38 o
  -2  22   3        0.98        1.61     11.17 o
  -1  22   3       18.78       18.35      8.80 o
   0  22   3       11.54       -1.98     11.36 o
   1  22   3        3.14        0.50     13.76 o
  -2  23   3        1.25       -0.81     11.46 o
  -1  23   3        0.46      -10.71     11.90 o
   0  23   3        2.31       14.05      9.89 o
  -7   0   4        5.07       -9.26      9.26 o
  -6   0   4       47.63       36.70      7.07 o
  -5   0   4      285.42      312.81     27.39 o
  -4   0   4      191.96      219.41      7.64 o
  -3   0   4      461.73      453.65     13.81 o
  -2   0   4       34.35       34.93      5.39 o
  -1   0   4     4445.59     3509.87    207.58 o
   0   0   4      822.35      784.31     23.44 o
   1   0   4        1.58       -1.68      3.91 o
   2   0   4       50.52       46.35      7.12 o
   3   0   4       15.22       23.81      7.00 o
   4   0   4        0.58        8.70     10.74 o
   5   0   4       19.34       -2.29     15.57 o
  -7   1   4        2.19        4.91      6.62 o
  -6   1   4       15.52       21.44      8.42 o
  -5   1   4       78.31       75.78      9.32 o
  -4   1   4      139.93      148.71      6.80 o
  -3   1   4       45.85       42.62      3.85 o
  -2   1   4      763.41      657.93     10.68 o
  -1   1   4       14.76       39.81     23.38 o
   0   1   4      143.83      155.87      8.33 o
   1   1   4       16.33       17.82      3.04 o
   2   1   4       23.83       17.87      5.98 o
   3   1   4      153.71      156.30     10.53 o
   4   1   4        0.89       -8.42     10.62 o
   5   1   4        2.24      -13.72     13.72 o
  -7   2   4        0.01        4.41      9.83 o
  -6   2   4       47.24       44.62      7.30 o
  -5   2   4       20.89       26.61      6.46 o
  -4   2   4       19.36       18.19      4.29 o
  -3   2   4        4.48        5.33      3.29 o
  -2   2   4     2985.56     3063.76    146.64 o
  -1   2   4      936.14      858.06     38.80 o
   0   2   4      192.34      157.01      5.73 o
   1   2   4       91.96       87.40      6.21 o
   2   2   4       33.00       38.42      5.98 o
   3   2   4      229.79      241.81     13.41 o
   4   2   4        6.66       20.16      7.34 o
   5   2   4        4.36       -1.11     12.11 o
  -7   3   4       52.72       55.77      8.41 o
  -6   3   4       50.27       52.22     26.94 o
  -5   3   4      132.86      130.32      7.76 o
  -4   3   4       38.42       31.34      9.16 o
  -3   3   4      120.24      129.71      7.15 o
  -2   3   4      430.81      406.19     21.77 o
  -1   3   4        0.97        2.14      2.53 o
   0   3   4      291.31      229.44     16.67 o
   1   3   4      234.82      249.03      8.67 o
   2   3   4      447.50      421.11     14.89 o
   3   3   4       16.10       20.25      5.94 o
   4   3   4       72.34       67.96     10.00 o
   5   3   4       29.16       28.08      9.94 o
  -7   4   4       13.10       23.52      6.94 o
  -6   4   4       24.74       24.56      6.41 o
  -5   4   4       11.68       18.32      5.19 o
  -4   4   4      176.89      181.65      8.33 o
  -3   4   4        7.75       16.66      8.34 o
  -2   4   4       11.40        1.93      6.66 o
  -1   4   4      769.29      701.78     11.20 o
   0   4   4      340.34      319.46     13.02 o
   1   4   4      176.31      166.22     20.03 o
   2   4   4       10.95       -0.62      7.99 o
   3   4   4       82.64       94.22      8.33 o
   4   4   4       31.16       35.11      8.73 o
   5   4   4        3.42        5.20      8.33 o
  -7   5   4        7.71       12.11      7.11 o
  -6   5   4        7.81        5.81      7.94 o
  -5   5   4      538.68      542.47     14.95 o
  -4   5   4      564.42      594.38     12.92 o
  -3   5   4      176.64      168.89      6.39 o
  -2   5   4     1966.32     2096.40     86.94 o
  -1   5   4       85.52       94.97      4.56 o
   0   5   4       41.88       40.43      5.06 o
   1   5   4      362.75      352.91      9.29 o
   2   5   4      360.58      318.10     13.56 o
   3   5   4       40.80       34.96      7.59 o
   4   5   4        3.59        3.81     10.31 o
   5   5   4        3.38        5.73     10.47 o
  -7   6   4        0.37        1.28      9.95 o
  -6   6   4       43.99       32.91     12.97 o
  -5   6   4       21.56       31.23      9.95 o
  -4   6   4      845.59      923.77     17.17 o
  -3   6   4      440.81      468.32     10.32 o
  -2   6   4       23.57       18.67      3.61 o
  -1   6   4     2984.32     2858.06     41.38 o
   0   6   4      206.78      204.45      6.77 o
   1   6   4      236.39      225.85     19.85 o
   2   6   4       55.99       48.46      6.50 o
   3   6   4       74.16       77.47      8.89 o
   4   6   4        0.50        0.00     11.15 o
   5   6   4        7.51        2.32     12.54 o
  -7   7   4        1.07       -4.86     11.53 o
  -6   7   4        1.23        7.18      8.61 o
  -5   7   4      428.77      400.15     54.62 o
  -4   7   4      103.56      130.21      7.07 o
  -3   7   4      417.95      453.80     17.18 o
  -2   7   4     3773.95     4179.00    104.14 o
  -1   7   4      177.32      176.24      9.68 o
   0   7   4      328.37      301.24      8.33 o
   1   7   4      156.64      152.69     13.75 o
   2   7   4       78.06       75.98      7.62 o
   3   7   4       56.88       52.42      7.34 o
   4   7   4        3.67       -5.94     11.61 o
   5   7   4        9.29       -4.77     13.07 o
  -7   8   4        1.18      -11.93     11.93 o
  -6   8   4       22.68        9.89      9.33 o
  -5   8   4        0.15       11.50      5.56 o
  -4   8   4       33.38       35.35      5.26 o
  -3   8   4       84.24       90.81      7.17 o
  -2   8   4     1039.00     1152.71     16.29 o
  -1   8   4      119.46      119.52      5.80 o
   0   8   4      123.10      124.50      5.84 o
   1   8   4      310.62      270.53      9.31 o
   2   8   4        1.66       -7.59      7.59 o
   3   8   4      110.86      109.30     10.31 o
   4   8   4        4.34       21.30      7.46 o
  -7   9   4        7.02       -6.04     11.88 o
  -6   9   4       16.92       20.06      7.68 o
  -5   9   4      213.27      220.68     20.71 o
  -4   9   4       18.80       20.02      5.02 o
  -3   9   4       44.11       55.81      5.11 o
  -2   9   4     1168.63     1203.19     55.62 o
  -1   9   4      159.32      156.70      6.39 o
   0   9   4      536.10      566.11     27.11 o
   1   9   4       88.20       75.86      5.80 o
   2   9   4      446.10      431.24     17.03 o
   3   9   4       44.31       62.70      8.17 o
   4   9   4        9.40       -1.05     11.64 o
  -7  10   4        0.76       -8.58     11.81 o
  -6  10   4        0.42       -6.62     10.45 o
  -5  10   4        1.30       -3.44     11.05 o
  -4  10   4      198.48      206.08     23.44 o
  -3  10   4       33.70       19.33     11.89 o
  -2  10   4      178.68      241.47      8.26 o
  -1  10   4       10.67       15.46      3.84 o
   0  10   4      122.37      125.43      6.43 o
   1  10   4        3.71        6.75      5.74 o
   2  10   4       48.10       56.60      7.68 o
   3  10   4       44.53       32.39      8.17 o
   4  10   4        0.77       -6.44     12.60 o
  -6  11   4       17.03        7.60     11.55 o
  -5  11   4       47.09       39.50      8.59 o
  -4  11   4       50.30       64.60      7.21 o
  -3  11   4       98.94      112.69     14.64 o
  -2  11   4      100.63      111.84      7.17 o
  -1  11   4        2.15        7.57      6.72 o
   0  11   4      143.90      129.38      7.54 o
   1  11   4        2.06        4.26      4.87 o
   2  11   4       26.75       27.90      6.69 o
   3  11   4        8.59       -4.71     10.65 o
   4  11   4        0.20      -12.42     12.42 o
  -6  12   4        5.88      -11.98     11.98 o
  -5  12   4        4.80       -5.30     12.08 o
  -4  12   4      267.37      291.12     34.37 o
  -3  12   4      170.61      173.03      8.54 o
  -2  12   4      202.96      228.23      8.77 o
  -1  12   4      985.61     1016.72     53.38 o
   0  12   4       55.95       49.90      5.62 o
   1  12   4      142.38      145.82     22.23 o
   2  12   4       61.24       63.84      9.10 o
   3  12   4        4.84        2.01     12.01 o
   4  12   4        7.22        6.07     12.54 o
  -6  13   4        2.32      -11.92     11.92 o
  -5  13   4       24.11       10.58     10.29 o
  -4  13   4        2.85        5.05      8.31 o
  -3  13   4        4.32       11.90      5.15 o
  -2  13   4       70.49       74.43      9.55 o
  -1  13   4        0.08       -4.45      6.91 o
   0  13   4      295.31      261.57     14.89 o
   1  13   4        0.09        3.51      6.76 o
   2  13   4        0.13        7.21     10.68 o
   3  13   4        0.28        7.62     11.02 o
   4  13   4        0.93       -1.30     13.38 o
  -6  14   4       51.34       68.19     10.26 o
  -5  14   4        3.93        0.26      9.98 o
  -4  14   4       57.16       52.65      7.84 o
  -3  14   4       88.82      103.97      7.98 o
  -2  14   4      110.90      104.48     10.79 o
  -1  14   4      425.85      441.25     25.16 o
   0  14   4       52.16       49.49      6.35 o
   1  14   4      297.45      270.56     36.27 o
   2  14   4        0.00        7.28      6.87 o
   3  14   4       21.46       19.20     10.03 o
   4  14   4        8.11       17.80     10.28 o
  -6  15   4        0.61       17.92      9.04 o
  -5  15   4       25.73       26.10     14.01 o
  -4  15   4       15.41       18.21     14.91 o
  -3  15   4      173.78      193.02      9.55 o
  -2  15   4      258.51      252.84     12.38 o
  -1  15   4       28.30       30.95      9.89 o
   0  15   4      331.87      326.58     44.86 o
   1  15   4      123.48      108.41     15.70 o
   2  15   4       27.56       25.98      9.13 o
   3  15   4        3.54        1.24     11.05 o
  -5  16   4       11.33       17.37      9.23 o
  -4  16   4       29.77       29.18      7.60 o
  -3  16   4       57.01       49.56      7.35 o
  -2  16   4        0.13        0.95      6.49 o
  -1  16   4        2.65        4.59      7.87 o
   0  16   4       23.05       30.98      6.15 o
   1  16   4        0.06        1.53      7.58 o
   2  16   4        1.10        4.49     10.12 o
   3  16   4        1.00       -1.33     12.45 o
  -5  17   4       23.34       48.91     16.67 o
  -4  17   4       16.05        2.23      8.78 o
  -3  17   4       29.22       32.69      6.30 o
  -2  17   4       69.37       56.99     17.88 o
  -1  17   4        0.19       -2.10      7.41 o
   0  17   4      127.68      113.64     13.31 o
   1  17   4        4.23        6.42      7.19 o
   2  17   4       20.39        9.60     14.18 o
   3  17   4        8.74       -5.57     16.47 o
  -5  18   4       13.86       24.69      9.06 o
  -4  18   4        9.14        1.50      8.89 o
  -3  18   4        7.87       14.65      7.35 o
  -2  18   4       87.64       76.36     18.67 o
  -1  18   4      117.55       81.97      9.35 o
   0  18   4       27.55       29.83      6.75 o
   1  18   4        9.03        3.09      9.42 o
   2  18   4        2.88       11.52      9.41 o
  -4  19   4       14.72      -10.19     11.77 o
  -3  19   4        1.63       16.04      7.08 o
  -2  19   4       11.19       -4.40     10.40 o
  -1  19   4        1.01        6.93      8.19 o
   0  19   4        3.59       10.69      8.31 o
   1  19   4       18.19       25.67      6.81 o
   2  19   4        0.07       13.65      9.81 o
  -4  20   4        4.49       -0.04     12.97 o
  -3  20   4       13.37       14.81      8.85 o
  -2  20   4        2.46        7.85      8.46 o
  -1  20   4        9.15       -1.15      7.19 o
   0  20   4       12.75       21.88     11.60 o
   1  20   4        5.88        9.19     11.18 o
   2  20   4        0.70        1.46     15.57 o
  -3  21   4        4.34        7.12      9.09 o
  -2  21   4       36.03       47.01     16.72 o
  -1  21   4        3.60       -7.88     10.28 o
   0  21   4        5.12        3.89     11.61 o
   1  21   4        2.09        2.03     11.35 o
  -2  22   4        0.00      -12.08     12.08 o
  -1  22   4        0.07        1.41      9.63 o
   0  22   4        0.42        3.96     11.18 o
  -7   1   5       42.97       26.02      8.07 o
  -6   1   5        0.55        3.07      8.24 o
  -5   1   5       64.14       73.87      6.18 o
  -4   1   5       63.45       68.54      7.12 o
  -3   1   5      494.74      440.72     26.47 o
  -2   1   5      354.04      292.60      8.19 o
  -1   1   5      496.71      441.62      9.66 o
   0   1   5       11.72       16.33      3.25 o
   1   1   5       13.59        8.89      5.20 o
   2   1   5      515.89      498.55     17.99 o
   3   1   5        0.49       -4.30      9.23 o
   4   1   5       20.12       26.29      8.14 o
  -7   2   5        2.25        0.81      9.33 o
  -6   2   5       21.13       26.14      6.35 o
  -5   2   5       39.10       36.62      5.60 o
  -4   2   5      197.47      214.81      8.13 o
  -3   2   5       49.89       49.81      4.55 o
  -2   2   5      668.87      549.96     32.43 o
  -1   2   5       42.24       36.89      3.79 o
   0   2   5      458.46      474.97     20.40 o
   1   2   5       27.94       25.23      5.70 o
   2   2   5        1.64       -8.55      8.55 o
   3   2   5      214.31      221.56     13.07 o
   4   2   5        2.24        9.32     10.62 o
  -7   3   5        9.81        8.61     12.85 o
  -6   3   5       21.50       22.42      5.75 o
  -5   3   5       32.03       35.47      7.82 o
  -4   3   5       80.93       78.85      7.85 o
  -3   3   5      534.77      560.36     36.10 o
  -2   3   5      527.67      532.99     10.68 o
  -1   3   5       72.09       78.93      4.95 o
   0   3   5       52.41       51.03      4.43 o
   1   3   5       49.51       44.77      5.98 o
   2   3   5      109.18       91.96      8.45 o
   3   3   5        4.50       -9.81      9.81 o
   4   3   5        2.41       17.21      8.14 o
  -7   4   5        0.06       -1.01      8.67 o
  -6   4   5       20.27        6.38      8.94 o
  -5   4   5      212.90      245.00      9.82 o
  -4   4   5       83.99       91.09      6.10 o
  -3   4   5       98.58       85.98      5.33 o
  -2   4   5       27.95       22.67      3.67 o
  -1   4   5      335.60      283.79      8.24 o
   0   4   5      292.36      255.13      9.92 o
   1   4   5      222.38      240.95     10.62 o
   2   4   5       15.95       17.03      6.50 o
   3   4   5      123.12      118.99     10.43 o
   4   4   5       10.38       22.14      7.55 o
  -7   5   5        9.95       23.48     10.25 o
  -6   5   5        0.32        0.15      7.78 o
  -5   5   5        1.38        6.90      5.89 o
  -4   5   5        5.81        1.82      4.94 o
  -3   5   5      370.81      379.84     13.21 o
  -2   5   5      208.73      173.56      6.73 o
  -1   5   5      675.51      660.26     28.05 o
   0   5   5      378.65      366.38     18.13 o
   1   5   5        2.60       -1.21      6.75 o
   2   5   5      283.32      288.60     13.75 o
   3   5   5        5.38        7.86      9.94 o
   4   5   5        0.79        0.00     10.59 o
  -7   6   5        5.04        0.45     18.58 o
  -6   6   5       13.76       12.12      6.28 o
  -5   6   5      102.13       98.20      7.62 o
  -4   6   5        1.46        3.03      5.82 o
  -3   6   5        0.06       -3.59      4.71 o
  -2   6   5       34.65       35.91      4.42 o
  -1   6   5      345.47      351.24     15.67 o
   0   6   5        0.01       -2.75      4.79 o
   1   6   5       41.53       45.51      5.76 o
   2   6   5       32.43       37.53      7.00 o
   3   6   5        0.62        8.02      6.66 o
   4   6   5        1.35        1.08     11.12 o
  -7   7   5       12.91        1.39     15.45 o
  -6   7   5        0.09       -4.05      8.59 o
  -5   7   5      132.95      157.79      8.62 o
  -4   7   5      168.40      183.09      8.15 o
  -3   7   5      114.79      111.33      6.08 o
  -2   7   5      122.72      143.14      7.38 o
  -1   7   5      258.95      247.97     18.33 o
   0   7   5       71.55       76.57      5.01 o
   1   7   5       19.29       30.59      5.60 o
   2   7   5       56.53       62.33      7.96 o
   3   7   5        1.44       14.61      6.94 o
   4   7   5       38.96       46.66      9.97 o
  -7   8   5        3.91       13.25     10.84 o
  -6   8   5       70.65       71.40      8.61 o
  -5   8   5       94.52      110.86      7.99 o
  -4   8   5      194.61      225.17      9.15 o
  -3   8   5       32.66       44.77      7.66 o
  -2   8   5      158.89      142.92      7.00 o
  -1   8   5      487.53      522.01     11.90 o
   0   8   5      162.90      176.44      7.61 o
   1   8   5      220.42      224.94     11.18 o
   2   8   5       88.29       85.33      9.41 o
   3   8   5       55.42       58.61      8.92 o
   4   8   5       13.16       14.95      7.86 o
  -7   9   5        0.10        4.58     10.79 o
  -6   9   5        0.08      -10.02     10.02 o
  -5   9   5        4.79       -7.68      9.03 o
  -4   9   5        2.23       -0.86      9.32 o
  -3   9   5      198.03      256.55     10.40 o
  -2   9   5      233.02      249.43      8.62 o
  -1   9   5       62.77       60.73      5.33 o
   0   9   5       27.60       21.97      4.81 o
   1   9   5       12.15       -0.68      9.04 o
   2   9   5       47.20       38.21      7.34 o
   3   9   5        0.00        3.84      9.38 o
   4   9   5        8.01       -7.96     12.69 o
  -7  10   5       11.47       18.94      8.21 o
  -6  10   5       10.99       24.01      9.85 o
  -5  10   5        0.73        1.19     10.40 o
  -4  10   5      214.88      223.27     10.17 o
  -3  10   5       14.55       22.16      9.21 o
  -2  10   5      893.29      925.20     17.37 o
  -1  10   5      455.47      457.12     12.04 o
   0  10   5      327.12      323.55     12.60 o
   1  10   5      402.81      407.30     16.19 o
   2  10   5        0.87        9.20     10.00 o
   3  10   5       73.19       71.77     10.25 o
   4  10   5        0.52        4.68     11.64 o
  -6  11   5        6.85       -2.65     10.03 o
  -5  11   5        4.69        2.74      8.87 o
  -4  11   5        1.15       -2.52      8.13 o
  -3  11   5      209.69      230.99     10.36 o
  -2  11   5        4.82       12.74      4.63 o
  -1  11   5      694.67      648.33     14.77 o
   0  11   5     1014.83      964.43     35.16 o
   1  11   5        5.70       -8.30      9.81 o
   2  11   5      136.27      148.80     11.42 o
   3  11   5        2.30      -10.40     12.08 o
   4  11   5        6.99        9.75      8.30 o
  -6  12   5        0.81       -2.91     15.34 o
  -5  12   5        2.21        9.05      9.28 o
  -4  12   5       27.70       43.05      6.35 o
  -3  12   5      119.27      138.69      9.75 o
  -2  12   5       18.98       25.44      5.37 o
  -1  12   5       85.53       97.05     16.07 o
   0  12   5       84.23       86.79     13.42 o
   1  12   5       17.82        8.76      9.94 o
   2  12   5        3.71        0.00     10.37 o
   3  12   5        1.67       -4.46     12.29 o
  -6  13   5        0.67      -10.71     15.22 o
  -5  13   5       74.52       79.12     12.74 o
  -4  13   5        9.10       13.16      7.15 o
  -3  13   5      290.46      339.51     26.24 o
  -2  13   5      149.14      154.75     10.28 o
  -1  13   5       77.95       81.94      7.10 o
   0  13   5       29.66       33.19      5.50 o
   1  13   5        3.73       16.19      5.57 o
   2  13   5      130.94      115.80     11.83 o
   3  13   5        4.97       12.48      8.92 o
  -6  14   5       19.42       12.36     12.26 o
  -5  14   5        0.56       -0.54      9.36 o
  -4  14   5        6.13        9.71      8.99 o
  -3  14   5       21.20       22.56      6.40 o
  -2  14   5       37.45       42.62     17.87 o
  -1  14   5       16.63       28.26      5.65 o
   0  14   5       38.61       50.80      7.74 o
   1  14   5       20.19       27.43      6.75 o
   2  14   5        4.48      -10.62     11.12 o
   3  14   5       21.74       25.45     10.47 o
  -6  15   5        2.46       13.71     10.60 o
  -5  15   5        1.37        9.04      9.93 o
  -4  15   5        0.83        4.28      8.77 o
  -3  15   5       32.45       45.14     12.46 o
  -2  15   5       51.74       58.12     10.40 o
  -1  15   5        6.42        8.98      6.33 o
   0  15   5        0.89        2.85      6.24 o
   1  15   5        3.04        2.94     10.34 o
   2  15   5        0.89      -12.69     12.69 o
   3  15   5        0.32        8.11     13.28 o
  -5  16   5        2.70       -0.06      8.37 o
  -4  16   5       22.86       17.66      7.66 o
  -3  16   5       50.43       51.31      7.91 o
  -2  16   5       80.89       66.75      7.79 o
  -1  16   5       96.32       86.59      8.40 o
   0  16   5       21.22       10.97      7.17 o
   1  16   5      100.69      117.78     11.55 o
   2  16   5        0.34       -6.04     12.32 o
  -5  17   5       15.89       13.98      9.28 o
  -4  17   5        4.72        6.36     14.94 o
  -3  17   5        6.15        4.28      9.55 o
  -2  17   5       38.29       39.48      7.01 o
  -1  17   5       17.67       29.73     11.61 o
   0  17   5       37.64       43.67      8.68 o
   1  17   5        0.06       -5.64     11.12 o
   2  17   5       37.29       49.14     11.18 o
  -5  18   5        4.50       11.29      9.00 o
  -4  18   5       22.25       27.28      7.93 o
  -3  18   5        0.57       -5.67     16.38 o
  -2  18   5       16.08       16.61      8.67 o
  -1  18   5        1.22       -0.10      8.49 o
   0  18   5        0.05        6.99      7.51 o
   1  18   5        2.72      -12.88     12.88 o
   2  18   5        4.62       12.35     14.09 o
  -4  19   5        1.37        6.30      7.94 o
  -3  19   5        8.06       11.37      7.16 o
  -2  19   5        0.06       -5.23      9.95 o
  -1  19   5        7.47       -9.51     13.69 o
   0  19   5        9.09       10.93     15.85 o
   1  19   5       15.90       38.21      9.85 o
  -4  20   5        3.32       12.27      9.66 o
  -3  20   5        0.03       -0.77      9.67 o
  -2  20   5        1.98        0.25      9.35 o
  -1  20   5        4.39       -3.41     10.26 o
   0  20   5        3.35        1.73     10.43 o
   1  20   5       10.74       -2.79     16.91 o
  -3  21   5        6.15        6.27     17.85 o
  -2  21   5        0.61        7.73      8.53 o
  -1  21   5       27.75       28.60     16.27 o
   0  21   5       18.80       12.88     12.22 o
  -7   0   6        2.93        5.28      7.53 o
  -6   0   6      247.43      252.02     11.33 o
  -5   0   6       81.20       77.12     10.67 o
  -4   0   6       59.07       62.20      5.82 o
  -3   0   6      550.21      496.18     17.49 o
  -2   0   6      209.61      148.05      6.88 o
  -1   0   6      827.92      766.06     35.00 o
   0   0   6       60.01       76.41      8.11 o
   1   0   6      209.91      239.09     12.88 o
   2   0   6       76.52       60.47      8.92 o
   3   0   6      139.05      143.66     13.90 o
   4   0   6        0.38       10.25     10.62 o
  -7   1   6        6.45       -6.82     17.80 o
  -6   1   6       13.95       22.03     10.22 o
  -5   1   6        0.08        1.25      6.74 o
  -4   1   6       17.58       14.28      4.97 o
  -3   1   6      124.70      115.25      6.36 o
  -2   1   6       33.34       34.46      4.06 o
  -1   1   6      149.76      140.43      6.44 o
   0   1   6      266.14      268.38     11.77 o
   1   1   6        1.76        4.03      5.48 o
   2   1   6        1.35        9.16      9.54 o
   3   1   6       10.75        0.00     11.77 o
   4   1   6       13.09       15.39      9.81 o
  -7   2   6        3.36       -1.93      9.92 o
  -6   2   6       25.78       25.45      6.39 o
  -5   2   6       61.16       56.78      6.62 o
  -4   2   6       86.08       80.00      6.45 o
  -3   2   6        9.84       15.21     15.68 o
  -2   2   6      447.79      385.06     30.17 o
  -1   2   6        3.20        8.17      3.70 o
   0   2   6       17.40       16.38      5.57 o
   1   2   6        5.00       15.95      5.51 o
   2   2   6       47.27       43.25      7.93 o
   3   2   6        0.19        9.66     11.24 o
   4   2   6        2.23       15.45      8.11 o
  -7   3   6        2.03        7.98     14.49 o
  -6   3   6      104.82       94.92      8.08 o
  -5   3   6      536.79      589.83     38.04 o
  -4   3   6       13.30       21.28      4.40 o
  -3   3   6      718.61      595.12     33.41 o
  -2   3   6      401.14      351.81     10.20 o
  -1   3   6       37.54       41.39      4.41 o
   0   3   6       35.43       34.89      5.82 o
   1   3   6       85.65       92.51      7.74 o
   2   3   6       11.91        7.25     10.50 o
   3   3   6       28.11       39.38      7.90 o
   4   3   6       35.22       43.19     10.25 o
  -7   4   6        1.82        0.38     14.69 o
  -6   4   6      156.05      139.01     11.01 o
  -5   4   6        3.10       -3.05      9.03 o
  -4   4   6      108.67      120.66     19.15 o
  -3   4   6       15.93       22.19      4.01 o
  -2   4   6      719.53      668.07     43.53 o
  -1   4   6      314.64      293.35     17.76 o
   0   4   6       16.32       17.40      5.20 o
   1   4   6        1.05        6.87      7.49 o
   2   4   6       19.18        8.17      9.72 o
   3   4   6        5.32       -1.46      8.14 o
   4   4   6        1.30        4.64     11.61 o
  -7   5   6       28.64       16.31     27.49 o
  -6   5   6       12.14       -0.54      9.30 o
  -5   5   6       12.78        5.77      6.49 o
  -4   5   6       12.90       13.19      4.64 o
  -3   5   6       67.87       62.98     11.69 o
  -2   5   6        0.21       -1.30      5.23 o
  -1   5   6       65.21       67.32      5.45 o
   0   5   6      163.24      149.67      8.98 o
   1   5   6      286.50      267.20     13.00 o
   2   5   6      146.97      167.26     11.92 o
   3   5   6        5.42       -1.98     10.06 o
   4   5   6        4.24       -1.18     11.83 o
  -7   6   6       12.54        1.51     11.52 o
  -6   6   6       21.08       37.06      6.64 o
  -5   6   6      232.88      227.68     10.44 o
  -4   6   6       61.36       74.49      7.60 o
  -3   6   6      178.80      172.60      7.84 o
  -2   6   6       86.35       87.67      8.16 o
  -1   6   6       28.75       35.19      8.59 o
   0   6   6      133.06      162.02      9.63 o
   1   6   6      123.33      134.03      9.47 o
   2   6   6      285.23      305.41     15.20 o
   3   6   6       30.01       40.34      8.08 o
   4   6   6        1.00      -13.10     13.10 o
  -7   7   6        3.42       16.69      8.37 o
  -6   7   6        0.44       19.84      5.41 o
  -5   7   6        0.18        4.66      7.58 o
  -4   7   6        2.27       -7.31      7.31 o
  -3   7   6       20.56       11.84      4.69 o
  -2   7   6       10.92        9.44      4.86 o
  -1   7   6      116.80      134.18      6.88 o
   0   7   6       61.83       54.80      7.00 o
   1   7   6       35.69       33.81      6.94 o
   2   7   6       31.33       31.30      7.62 o
   3   7   6        3.83       -1.02      8.55 o
  -7   8   6        0.55       -3.49     11.47 o
  -6   8   6       38.52       43.23      7.76 o
  -5   8   6       14.40       19.37      5.72 o
  -4   8   6      168.36      196.60      9.15 o
  -3   8   6       50.30       53.90      5.49 o
  -2   8   6      129.86      123.18      7.59 o
  -1   8   6      141.97      122.56     20.68 o
   0   8   6        1.22       11.55      5.26 o
   1   8   6       78.32       98.09      8.58 o
   2   8   6        3.93        0.00      9.57 o
   3   8   6        1.39        9.38     10.65 o
  -7   9   6       11.80       23.61      8.37 o
  -6   9   6       61.34       53.45     11.39 o
  -5   9   6      254.79      323.63     31.89 o
  -4   9   6       22.85       28.25      5.70 o
  -3   9   6      593.21      616.37     14.83 o
  -2   9   6      208.37      218.91      9.30 o
  -1   9   6       10.34        8.64      5.77 o
   0   9   6       24.74       19.88      6.01 o
   1   9   6       83.33       95.42      9.35 o
   2   9   6       63.00       69.17     10.16 o
   3   9   6        0.00        3.22     10.93 o
  -7  10   6        0.02        5.40     10.58 o
  -6  10   6        4.58      -11.41     11.41 o
  -5  10   6        4.53        2.91     13.82 o
  -4  10   6        6.88        2.18      8.38 o
  -3  10   6       24.88       26.72      5.46 o
  -2  10   6       65.14       58.17      6.35 o
  -1  10   6      149.68      146.24      8.59 o
   0  10   6       12.28        8.95      9.29 o
   1  10   6       10.69       25.02      6.29 o
   2  10   6        5.66        3.84     11.36 o
   3  10   6        0.10        6.59     10.40 o
  -6  11   6        0.20       -5.89     10.73 o
  -5  11   6       14.55       19.85      6.69 o
  -4  11   6       18.14       18.31      7.28 o
  -3  11   6        0.41        2.34      5.98 o
  -2  11   6       50.78       47.57      6.49 o
  -1  11   6      107.70      100.94      7.48 o
   0  11   6      134.75      134.10     10.22 o
   1  11   6        8.04      -11.18     11.18 o
   2  11   6        0.08        6.94      8.79 o
   3  11   6        4.79        4.52     11.27 o
  -6  12   6       57.90       61.35     10.19 o
  -5  12   6       14.59       -1.26     15.79 o
  -4  12   6      143.55      164.75     22.06 o
  -3  12   6      219.66      201.21      9.97 o
  -2  12   6       66.97       70.70      6.58 o
  -1  12   6       65.33       78.16      7.08 o
   0  12   6       33.07       46.23      7.86 o
   1  12   6       67.08       72.23      8.79 o
   2  12   6       17.13        7.18     12.11 o
   3  12   6       23.63       26.91     10.22 o
  -6  13   6        6.97        7.36     11.94 o
  -5  13   6        0.02        6.52      7.41 o
  -4  13   6       27.78       13.69      9.23 o
  -3  13   6        7.50       -0.10      8.90 o
  -2  13   6        0.06       -3.45      8.15 o
  -1  13   6        1.24        2.14      6.73 o
   0  13   6        0.04       -8.86      9.75 o
   1  13   6        8.79       10.31     10.96 o
   2  13   6        4.64        8.70     11.12 o
   3  13   6        2.05        0.00     13.65 o
  -6  14   6       14.52       14.47     16.75 o
  -5  14   6        4.89       18.35      7.47 o
  -4  14   6        9.10        3.04     10.40 o
  -3  14   6       72.98       62.08      7.44 o
  -2  14   6       75.82       82.92      7.39 o
  -1  14   6       71.04       55.66      9.89 o
   0  14   6       30.05        6.56     12.63 o
   1  14   6        2.71        3.00      7.55 o
   2  14   6        2.04        0.00     13.96 o
  -5  15   6       64.69       65.89     15.84 o
  -4  15   6        4.04        3.47     10.60 o
  -3  15   6       26.63       38.03      8.73 o
  -2  15   6        0.09        5.56      5.86 o
  -1  15   6       43.10       38.87     10.87 o
   0  15   6        4.61       17.46      7.62 o
   1  15   6       12.45       18.67      8.14 o
   2  15   6        1.89      -13.62     13.96 o
  -5  16   6        0.52        5.37     10.94 o
  -4  16   6        0.09        4.89     10.55 o
  -3  16   6        0.68      -10.08     14.46 o
  -2  16   6       16.26       14.01      7.46 o
  -1  16   6        1.14       -0.57      8.30 o
   0  16   6        0.11       -6.35     10.03 o
   1  16   6        0.52       21.09      7.43 o
   2  16   6        1.10       -5.29     13.47 o
  -5  17   6        4.11       -0.58     23.04 o
  -4  17   6        1.63      -10.71     10.71 o
  -3  17   6       24.05       16.09     20.81 o
  -2  17   6        0.21       -5.75     17.94 o
  -1  17   6       70.99       68.83      8.41 o
   0  17   6       27.55       45.51      9.75 o
   1  17   6        7.09       -1.21     15.14 o
  -4  18   6       18.97        9.52     12.64 o
  -3  18   6        0.25        3.17     12.49 o
  -2  18   6       56.57       49.87      9.27 o
  -1  18   6        0.14       -1.22      9.41 o
   0  18   6       20.29       38.80      9.16 o
   1  18   6        0.40        9.07     13.90 o
  -4  19   6        0.57       -3.85     11.03 o
  -3  19   6        5.44        1.75      9.34 o
  -2  19   6        2.82      -10.26     10.26 o
  -1  19   6       18.65        1.19     10.92 o
   0  19   6        0.59        9.54      9.54 o
  -3  20   6        0.01        3.04     10.20 o
  -2  20   6        4.19       -4.24     11.17 o
  -1  20   6        1.68        7.38     17.34 o
   0  20   6        2.68        5.42     14.37 o
  -2  21   6        2.48        9.66     12.85 o
  -7   1   7        2.10        4.49     14.58 o
  -6   1   7        0.01       -2.67      8.06 o
  -5   1   7        7.29        9.94      5.60 o
  -4   1   7      447.01      366.04     12.53 o
  -3   1   7      684.90      571.78     51.97 o
  -2   1   7       25.87       19.55      4.40 o
  -1   1   7      649.20      683.14     20.31 o
   0   1   7       30.62       26.75      7.09 o
   1   1   7      117.31      115.12     10.34 o
   2   1   7       63.94       79.60     10.25 o
   3   1   7        1.38       -1.08     11.46 o
  -7   2   7        0.32       -1.93      9.38 o
  -6   2   7       62.81       47.45      7.24 o
  -5   2   7       43.38       65.68      6.51 o
  -4   2   7      127.69      104.42      7.22 o
  -3   2   7      317.34      255.86     11.35 o
  -2   2   7      525.95      491.81     48.04 o
  -1   2   7       12.74       15.95      6.04 o
   0   2   7       94.22       93.26      9.69 o
   1   2   7       20.29       10.77      7.71 o
   2   2   7       59.83       71.24      9.47 o
   3   2   7        0.74       -5.39     11.27 o
  -7   3   7        0.81       -3.70      9.16 o
  -6   3   7       11.34       11.42     11.41 o
  -5   3   7        7.13        4.34      5.91 o
  -4   3   7        5.90        7.98      6.25 o
  -3   3   7        5.64       17.89      6.53 o
  -2   3   7       63.97       64.52     11.97 o
  -1   3   7      103.28       96.23      8.48 o
   0   3   7        0.00       -3.75      7.55 o
   1   3   7        6.91        4.86      9.10 o
   2   3   7        2.82        7.00      7.09 o
   3   3   7        5.01       12.51      7.28 o
  -7   4   7       21.22        5.33     10.41 o
  -6   4   7       47.80       60.38      8.30 o
  -5   4   7       41.80       44.07      6.55 o
  -4   4   7      174.44      142.05      8.32 o
  -3   4   7       84.39       70.88      6.33 o
  -2   4   7     1128.04      987.77     77.61 o
  -1   4   7        0.14       -8.98      8.98 o
   0   4   7      187.54      217.91     12.11 o
   1   4   7      222.52      246.58     13.10 o
   2   4   7       17.75        4.74      7.65 o
   3   4   7       33.77       42.88      9.81 o
  -7   5   7        3.37        5.66      7.93 o
  -6   5   7        6.75        8.51      8.89 o
  -5   5   7       82.28       97.46      9.16 o
  -4   5   7       62.13       58.39      6.66 o
  -3   5   7      137.38      114.21     18.76 o
  -2   5   7        4.10       -1.88      6.07 o
  -1   5   7      193.55      216.05     11.61 o
   0   5   7        8.14        9.57      5.14 o
   1   5   7       17.02       15.17      7.65 o
   2   5   7       48.95       51.27      8.48 o
   3   5   7        3.65        5.02      8.36 o
  -7   6   7        0.69      -10.51     10.51 o
  -6   6   7        0.11        8.65     10.19 o
  -5   6   7        3.34        7.45      8.05 o
  -4   6   7        0.99       -6.97      6.97 o
  -3   6   7       33.30       39.33      5.85 o
  -2   6   7      198.36      164.03     20.30 o
  -1   6   7        7.06       -5.14      9.51 o
   0   6   7       51.77       44.59      7.99 o
   1   6   7        2.92        4.18      9.13 o
   2   6   7        0.73        6.69      6.97 o
   3   6   7        0.79        7.90     11.15 o
  -7   7   7        0.00       -8.78     10.47 o
  -6   7   7        5.57       -1.74     14.69 o
  -5   7   7       39.82       40.41      7.09 o
  -4   7   7       26.38       30.08      8.08 o
  -3   7   7      151.49      133.27      9.49 o
  -2   7   7       64.20       58.36      8.59 o
  -1   7   7      854.29      859.60     23.69 o
   0   7   7       16.31       -2.26      9.69 o
   1   7   7        5.34        6.87      9.97 o
   2   7   7       29.25       -3.90      8.42 o
   3   7   7       15.70        1.15     12.35 o
  -7   8   7       12.88       18.48     10.34 o
  -6   8   7       40.65       59.20     20.88 o
  -5   8   7        5.80       -5.70      9.08 o
  -4   8   7       59.30       60.50      8.47 o
  -3   8   7       11.40        9.83      6.18 o
  -2   8   7      493.30      511.60     48.38 o
  -1   8   7        0.02        9.01      6.44 o
   0   8   7       96.17      124.22      9.35 o
   1   8   7      135.10      128.65     11.33 o
   2   8   7        7.04       16.04      7.52 o
   3   8   7        4.98        0.00     11.52 o
  -7   9   7        0.63       -2.95     12.66 o
  -6   9   7        0.40       -7.48     16.08 o
  -5   9   7        0.18       -9.27      9.27 o
  -4   9   7        6.68        1.83      8.90 o
  -3   9   7       48.31       70.75     16.38 o
  -2   9   7       11.55       -1.31      7.25 o
  -1   9   7       26.13       26.57      8.05 o
   0   9   7        0.05        3.22      8.30 o
   1   9   7        5.09      -10.96     10.96 o
   2   9   7        0.13        4.12     10.31 o
   3   9   7        0.00      -12.08     12.08 o
  -6  10   7        6.74        4.34      8.92 o
  -5  10   7        0.38        4.82      8.72 o
  -4  10   7        3.57       -9.58      9.58 o
  -3  10   7       48.27       41.53      7.91 o
  -2  10   7       34.63       37.81      6.18 o
  -1  10   7       37.31       38.83      7.65 o
   0  10   7       11.84       22.23      7.18 o
   1  10   7        3.42       -2.85     10.47 o
   2  10   7       16.29       22.26      8.64 o
  -6  11   7        8.56        8.10     11.50 o
  -5  11   7       23.08       41.71     20.61 o
  -4  11   7        1.09        2.80      7.92 o
  -3  11   7       68.08       55.47     14.30 o
  -2  11   7       14.73       13.91      5.66 o
  -1  11   7       71.58       91.18      9.32 o
   0  11   7        0.72       17.03      6.01 o
   1  11   7        1.43        4.40      7.25 o
   2  11   7        8.70       12.01      7.31 o
  -6  12   7        5.38        8.84     11.22 o
  -5  12   7        1.42        6.42     10.39 o
  -4  12   7      135.35      155.26     10.44 o
  -3  12   7        1.86       -3.10      7.98 o
  -2  12   7       39.85       33.58      6.65 o
  -1  12   7       17.18       20.19      7.90 o
   0  12   7        6.22        8.73      7.21 o
   1  12   7        6.16       16.75      8.02 o
   2  12   7        0.17       10.71      7.71 o
  -6  13   7        0.36        2.30     10.19 o
  -5  13   7       12.21        0.22     11.37 o
  -4  13   7       28.83       41.07     28.45 o
  -3  13   7      217.48      226.45     12.35 o
  -2  13   7        0.03        3.28      7.34 o
  -1  13   7       95.28       97.93     11.02 o
   0  13   7       10.93        3.87     11.05 o
   1  13   7       57.92       71.21     10.53 o
   2  13   7        7.29       10.56      9.41 o
  -6  14   7        4.31       25.42      7.78 o
  -5  14   7        5.37       -1.52     12.37 o
  -4  14   7        2.75        3.26      9.54 o
  -3  14   7       34.17       15.84      8.94 o
  -2  14   7       59.78       64.76      7.88 o
  -1  14   7        1.31       -3.10     10.28 o
   0  14   7       56.30       79.70     10.22 o
   1  14   7        9.65       -1.08     12.57 o
  -5  15   7        7.94        1.65     11.37 o
  -4  15   7       11.57       16.97      8.44 o
  -3  15   7       15.78       15.07     11.44 o
  -2  15   7        1.69       -2.96      8.47 o
  -1  15   7       41.23       53.60      9.57 o
   0  15   7        7.03       14.58      8.61 o
   1  15   7        2.82        2.32     12.57 o
  -5  16   7        2.03       22.51     20.53 o
  -4  16   7       44.23       46.82      9.18 o
  -3  16   7        0.36       -5.89     15.16 o
  -2  16   7       11.41        1.26     10.06 o
  -1  16   7        2.37        9.07     10.87 o
   0  16   7       30.99       39.38      9.97 o
   1  16   7        6.43        4.95     13.47 o
  -4  17   7       19.53       11.46     21.27 o
  -3  17   7       12.00       22.78      7.19 o
  -2  17   7        9.64        6.73      8.45 o
  -1  17   7        8.27       11.89     12.57 o
   0  17   7       11.17       13.90      8.89 o
  -4  18   7        0.55       20.26     13.76 o
  -3  18   7        0.78        8.99      7.17 o
  -2  18   7        3.64        6.52     30.05 o
  -1  18   7       16.36       19.32     10.25 o
   0  18   7        3.25      -10.25     15.23 o
  -3  19   7       10.48       10.23      9.05 o
  -2  19   7        8.03       12.73      9.17 o
  -1  19   7       42.05       41.18     12.20 o
  -7   0   8      180.80      149.13     11.82 o
  -6   0   8        6.87        2.59      9.23 o
  -5   0   8      218.75      211.40     11.36 o
  -4   0   8      108.64       96.29     20.54 o
  -3   0   8      516.39      405.65     13.05 o
  -2   0   8      486.96      544.59     20.50 o
  -1   0   8        0.16       -3.56      9.04 o
   0   0   8      247.76      280.33     15.57 o
   1   0   8       36.60       36.66      9.54 o
   2   0   8       66.12       44.00     12.76 o
  -7   1   8        1.11       -1.16      9.43 o
  -6   1   8      202.31      169.84     11.66 o
  -5   1   8       10.68        9.48      7.59 o
  -4   1   8       38.23       28.00      5.90 o
  -3   1   8      127.96      122.19     21.75 o
  -2   1   8       46.27       39.38      8.51 o
  -1   1   8        9.26       -8.70     11.70 o
   0   1   8        1.27        9.75      6.66 o
   1   1   8        7.29       -1.98     13.25 o
   2   1   8        1.41       13.16      7.21 o
  -7   2   8        0.09        5.19      7.26 o
  -6   2   8       17.55       -2.31      9.46 o
  -5   2   8       17.54        8.15     11.16 o
  -4   2   8        2.78       -5.66      7.02 o
  -3   2   8       51.44       38.64      5.79 o
  -2   2   8       36.26       38.80      8.27 o
  -1   2   8        3.75        3.41     10.99 o
   0   2   8      152.03      170.75     12.29 o
   1   2   8        4.62        7.68     10.06 o
   2   2   8       20.22       26.72      9.41 o
  -7   3   8        8.53        9.21      7.71 o
  -6   3   8       53.70       56.46      7.56 o
  -5   3   8       15.27        7.85      7.54 o
  -4   3   8       17.14       27.87      7.51 o
  -3   3   8       43.67       44.21      5.83 o
  -2   3   8      175.64      186.51     12.42 o
  -1   3   8      383.74      404.18     16.81 o
   0   3   8        1.15       -7.06      9.35 o
   1   3   8      145.57      148.03     12.57 o
   2   3   8        0.69        0.00     10.65 o
  -7   4   8       18.48       12.34      9.22 o
  -6   4   8        1.08      -12.54     12.54 o
  -5   4   8        0.94       -3.97      7.52 o
  -4   4   8       55.09       59.89      6.85 o
  -3   4   8        6.46        5.91      8.55 o
  -2   4   8       17.31       20.96      7.49 o
  -1   4   8        0.51       -2.54     10.19 o
   0   4   8       21.37        9.60      9.75 o
   1   4   8        0.69        2.82     11.61 o
   2   4   8       24.34       33.07      8.82 o
  -7   5   8        0.13      -10.13     14.69 o
  -6   5   8       33.55       38.36      8.98 o
  -5   5   8        2.89        9.17      6.55 o
  -4   5   8      241.09      211.50     15.31 o
  -3   5   8       51.34       40.31     11.94 o
  -2   5   8       17.97       10.25     10.43 o
  -1   5   8       33.05       32.51      7.74 o
   0   5   8        2.11        2.60      9.81 o
   1   5   8       39.45       41.64      8.45 o
   2   5   8        4.55        1.08     10.96 o
  -7   6   8       15.59       16.69     11.21 o
  -6   6   8        7.21        1.50      7.46 o
  -5   6   8       28.79       33.76      7.24 o
  -4   6   8       11.91       -4.39      9.91 o
  -3   6   8       42.01       37.62      6.59 o
  -2   6   8        6.05       -5.26     10.53 o
  -1   6   8        2.52       -9.85      9.85 o
   0   6   8       44.65       56.23      8.17 o
   1   6   8       30.67       24.31      8.05 o
   2   6   8       11.84        6.59     12.32 o
  -7   7   8        1.86       14.00      8.97 o
  -6   7   8       16.63       22.13      8.77 o
  -5   7   8       44.21       47.06      7.64 o
  -4   7   8       20.77       15.51      7.09 o
  -3   7   8        7.54       20.51      5.11 o
  -2   7   8       49.75       35.64      9.38 o
  -1   7   8       87.04       83.41      9.60 o
   0   7   8        9.24       13.25      7.00 o
   1   7   8        0.30       -0.99      9.78 o
   2   7   8        0.00       -8.95     13.07 o
  -6   8   8        2.19      -10.11     10.11 o
  -5   8   8       80.19       87.02      8.27 o
  -4   8   8       19.89       15.00      5.82 o
  -3   8   8       21.56        4.49      8.81 o
  -2   8   8       82.61       84.00     10.53 o
  -1   8   8        0.02       -0.90     11.30 o
   0   8   8      131.64      122.95     11.05 o
   1   8   8        1.46        8.98     10.81 o
   2   8   8       22.20       11.98     10.25 o
  -6   9   8       13.37        8.75     17.63 o
  -5   9   8       13.86       16.97      6.99 o
  -4   9   8       16.83        2.36      9.71 o
  -3   9   8       33.46       45.82     10.36 o
  -2   9   8        0.41      -10.62     10.90 o
  -1   9   8       54.32       74.68      8.98 o
   0   9   8       31.87       53.32      7.99 o
   1   9   8       89.94      120.38     11.52 o
   2   9   8        1.92       12.85     13.07 o
  -6  10   8        0.06       10.94     11.27 o
  -5  10   8        0.13       -1.67      9.45 o
  -4  10   8       41.06       37.56      6.68 o
  -3  10   8        5.10        1.39      6.89 o
  -2  10   8       38.72       35.23      8.27 o
  -1  10   8        5.50       19.44      6.66 o
   0  10   8        8.50        1.95     10.40 o
   1  10   8       35.16       18.98      9.04 o
   2  10   8        3.90        7.21     14.37 o
  -6  11   8       57.08       58.54      9.78 o
  -5  11   8        5.05       -0.05     10.71 o
  -4  11   8        8.47        5.47      9.80 o
  -3  11   8       16.58       18.60     14.88 o
  -2  11   8        0.12        8.39     10.68 o
  -1  11   8        3.01      -11.24     11.24 o
   0  11   8        1.80      -11.27     11.27 o
   1  11   8        7.60       -4.37     12.01 o
  -6  12   8        8.75        4.96     10.58 o
  -5  12   8       26.40       29.67      8.26 o
  -4  12   8       82.95       74.20     10.73 o
  -3  12   8        7.03       18.46      6.70 o
  -2  12   8       12.78       32.73      8.11 o
  -1  12   8        0.20        4.12     10.62 o
   0  12   8       37.56       34.77      9.29 o
   1  12   8        0.07       -7.86     12.57 o
  -5  13   8        7.47       14.20      8.99 o
  -4  13   8        8.88       -5.28      9.95 o
  -3  13   8       31.96       36.28      7.17 o
  -2  13   8        0.50       -1.15     14.12 o
  -1  13   8        2.37       -5.36     11.83 o
   0  13   8       15.09      -11.83     12.45 o
   1  13   8       11.17       23.81      8.42 o
  -5  14   8        0.55       19.08     11.22 o
  -4  14   8        0.18        5.80     12.82 o
  -3  14   8        2.03        1.10     11.29 o
  -2  14   8        3.25       10.03      8.39 o
  -1  14   8        1.72        8.98     12.04 o
   0  14   8        0.04      -11.36     11.36 o
   1  14   8        1.31      -10.84     13.38 o
  -5  15   8        4.32        0.44     13.44 o
  -4  15   8        3.18      -11.23     22.04 o
  -3  15   8        9.94        9.07     10.11 o
  -2  15   8       35.84       31.80     10.43 o
  -1  15   8        6.31       18.14      8.73 o
   0  15   8        1.84      -12.85     12.85 o
  -4  16   8       36.22       34.00     19.17 o
  -3  16   8        0.66       -0.04     10.60 o
  -2  16   8        1.21      -16.38     16.38 o
  -1  16   8        3.87        9.75     10.93 o
   0  16   8        0.66        3.72     14.06 o
  -4  17   8        3.03       -5.15      9.80 o
  -3  17   8        0.11      -11.16     11.16 o
  -2  17   8        0.04       10.50     12.57 o
  -1  17   8        4.79        2.54     13.34 o
  -3  18   8        9.00      -20.56     21.86 o
  -2  18   8        2.20      -15.76     15.76 o
  -7   1   9        0.00       -7.65     10.16 o
  -6   1   9        7.98       -0.61      7.62 o
  -5   1   9       15.15       18.88      5.62 o
  -4   1   9      169.05      140.45      9.08 o
  -3   1   9      109.26      130.72     12.01 o
  -2   1   9      166.26      181.84     13.93 o
  -1   1   9       79.64       93.75     11.73 o
   0   1   9        1.95      -11.86     11.86 o
   1   1   9       34.16       24.71     10.50 o
   2   1   9        2.55      -10.77     11.92 o
  -7   2   9        5.27       11.85     12.62 o
  -6   2   9        0.20        1.76      8.55 o
  -5   2   9       65.14       67.38     18.11 o
  -4   2   9        7.09        1.46      8.07 o
  -3   2   9       58.76       54.86      9.91 o
  -2   2   9      119.44      118.74     12.26 o
  -1   2   9       31.33       48.52      8.92 o
   0   2   9        5.60        6.35     11.61 o
   1   2   9        0.74        5.39      8.45 o
   2   2   9        7.51        8.42     12.54 o
  -7   3   9       19.84       17.06      8.04 o
  -6   3   9        0.76       -6.03      9.05 o
  -5   3   9        0.02        1.67      8.44 o
  -4   3   9       11.29        7.34      8.86 o
  -3   3   9       27.11       27.37      8.92 o
  -2   3   9      161.85      164.07     13.84 o
  -1   3   9       11.13       13.07      7.09 o
   0   3   9        0.14        0.00      9.44 o
   1   3   9        2.45        6.32     11.27 o
  -7   4   9        2.73       -8.65     10.81 o
  -6   4   9        9.18       -4.31      9.72 o
  -5   4   9       92.43       70.67      8.44 o
  -4   4   9        2.17       10.99      5.73 o
  -3   4   9      422.90      434.64     19.23 o
  -2   4   9       97.88      122.18     11.73 o
  -1   4   9      116.38      136.45     12.63 o
   0   4   9      122.70      141.71     12.54 o
   1   4   9        0.12        0.00      7.03 o
  -7   5   9        4.03        0.95     12.91 o
  -6   5   9       10.80       27.87     11.24 o
  -5   5   9        9.40       14.74     10.09 o
  -4   5   9       95.30       71.26     12.29 o
  -3   5   9       54.89       51.61     10.37 o
  -2   5   9      160.60      207.69     13.56 o
  -1   5   9       22.16       23.31      9.26 o
   0   5   9        3.67       -8.82     11.61 o
   1   5   9       26.56       20.00      9.75 o
  -6   6   9        0.70       16.97      7.76 o
  -5   6   9       12.52        6.86      9.13 o
  -4   6   9        0.27       -3.68      7.91 o
  -3   6   9       23.58       22.91      8.70 o
  -2   6   9        4.91       13.10      8.33 o
  -1   6   9        4.35       -0.99     10.28 o
   0   6   9       12.69        7.34      7.55 o
   1   6   9        2.33        5.48      7.31 o
  -6   7   9       13.04       10.27      8.22 o
  -5   7   9        5.48       13.44      6.44 o
  -4   7   9        9.32       -9.24      9.24 o
  -3   7   9        0.12        4.30     11.33 o
  -2   7   9      224.71      225.03     14.71 o
  -1   7   9       21.50       34.62      7.83 o
   0   7   9        0.08       -3.99     10.22 o
   1   7   9       25.71       32.42      8.86 o
  -6   8   9        0.46       -4.27     10.20 o
  -5   8   9       13.08       19.44      6.89 o
  -4   8   9        1.85        0.09      8.98 o
  -3   8   9       30.48       29.32      9.57 o
  -2   8   9        4.13       11.05      7.34 o
  -1   8   9       10.35        6.10     13.19 o
   0   8   9       46.82       49.69      9.20 o
   1   8   9        0.02      -10.28     12.97 o
  -6   9   9        2.21       -4.50      9.80 o
  -5   9   9        5.45        0.75     10.23 o
  -4   9   9        6.92       18.11     21.13 o
  -3   9   9        9.10       -3.44     13.31 o
  -2   9   9        3.26       10.25      7.52 o
  -1   9   9       13.27       19.72      7.99 o
   0   9   9        1.75       -6.32     11.83 o
   1   9   9        1.71      -13.59     13.59 o
  -6  10   9        2.55        6.19      9.92 o
  -5  10   9        7.22       13.33     23.81 o
  -4  10   9       10.90       19.12      6.69 o
  -3  10   9       41.81       53.41     11.08 o
  -2  10   9       24.90       28.42     10.19 o
  -1  10   9       18.10       21.86      8.24 o
   0  10   9        9.86        1.08     11.89 o
   1  10   9        0.08        2.38     11.49 o
  -5  11   9        3.25       -1.17      8.47 o
  -4  11   9        2.96        3.88     11.56 o
  -3  11   9       15.72       29.54      9.57 o
  -2  11   9       49.11       35.67     10.96 o
  -1  11   9       23.55       12.08      9.75 o
   0  11   9        9.51       11.15     11.49 o
  -5  12   9        0.51        2.31     10.80 o
  -4  12   9        1.19        1.33      9.92 o
  -3  12   9        0.04      -12.76     14.43 o
  -2  12   9        0.85        5.98     10.87 o
  -1  12   9        9.66        3.41     11.92 o
   0  12   9        3.75        9.20     11.73 o
  -5  13   9        0.51        4.58      9.46 o
  -4  13   9       14.35       20.96      7.66 o
  -3  13   9       12.36       20.47     11.83 o
  -2  13   9        3.05       15.45      8.86 o
  -1  13   9        6.48       14.68      8.51 o
   0  13   9       12.88       16.66      9.16 o
  -4  14   9       10.78        8.87      7.76 o
  -3  14   9        0.25        4.09     14.77 o
  -2  14   9       11.55       15.98      9.41 o
  -1  14   9        0.58        3.03      8.42 o
  -4  15   9       15.33        1.38     13.59 o
  -3  15   9        0.49       21.83      9.63 o
  -2  15   9        7.96      -15.54     15.54 o
  -1  15   9        0.55        5.08     12.63 o
  -3  16   9       43.35       56.47     12.04 o
  -2  16   9       25.34       31.27     11.64 o
  -6   0  10        9.98       11.73      7.42 o
  -5   0  10       32.29       34.28      7.52 o
  -4   0  10       19.70       17.56      8.33 o
  -3   0  10       33.49       51.83     11.12 o
  -2   0  10        1.13       -2.38     13.10 o
  -1   0  10      106.00      115.46     14.89 o
   0   0  10       44.41       34.21     11.36 o
   1   0  10       22.51       -4.03     18.17 o
  -6   1  10        2.32        6.95      8.86 o
  -5   1  10        0.08       -4.74      8.12 o
  -4   1  10        1.51        3.41     11.55 o
  -3   1  10       92.67       95.49     12.42 o
  -2   1  10       38.02       43.32     10.90 o
  -1   1  10        8.36        8.61     12.48 o
   0   1  10       30.28       23.65     10.71 o
   1   1  10        0.65       -7.71     12.97 o
  -6   2  10        0.37        7.56      9.12 o
  -5   2  10       12.22       11.24      6.63 o
  -4   2  10        0.74      -12.17     12.17 o
  -3   2  10        0.37      -11.95     11.95 o
  -2   2  10        1.47        8.79      8.42 o
  -1   2  10        3.99      -14.43     14.43 o
   0   2  10        1.69       -6.04     13.25 o
  -6   3  10       47.51       31.41     12.11 o
  -5   3  10        1.11       -4.60      8.35 o
  -4   3  10       42.64       45.20      9.72 o
  -3   3  10       13.47       14.89      8.67 o
  -2   3  10        3.52       -1.15     12.69 o
  -1   3  10        9.33       16.50      7.62 o
   0   3  10       29.98       24.58      9.72 o
  -6   4  10        0.39        2.44     11.61 o
  -5   4  10        9.08       -2.41      9.67 o
  -4   4  10        1.68        6.97     12.73 o
  -3   4  10        0.58       -9.20     12.20 o
  -2   4  10        3.09        0.00     13.31 o
  -1   4  10        6.24       -2.32     11.95 o
   0   4  10        6.66       21.15      8.33 o
  -6   5  10        4.30        3.90     10.06 o
  -5   5  10        4.78       -4.52     10.37 o
  -4   5  10        3.82        4.74     12.85 o
  -3   5  10       11.15        5.82      9.23 o
  -2   5  10       21.77       34.24     10.34 o
  -1   5  10        4.18       11.27     11.61 o
   0   5  10       10.58        2.23     13.56 o
  -6   6  10        1.59        7.11      9.97 o
  -5   6  10       11.32        7.04      7.86 o
  -4   6  10        0.05       -2.45     13.59 o
  -3   6  10       11.62       28.45      9.54 o
  -2   6  10        4.51       -9.32     12.97 o
  -1   6  10       58.51       56.13     11.08 o
   0   6  10        1.46        9.04     10.47 o
  -6   7  10        0.00       -5.20     10.05 o
  -5   7  10       14.05        9.54      6.76 o
  -4   7  10        6.03        7.52     13.72 o
  -3   7  10        0.71       16.94      8.86 o
  -2   7  10       15.92       27.71     10.50 o
  -1   7  10        7.04       -4.52     12.11 o
   0   7  10        3.91       -6.90     11.61 o
  -6   8  10        7.05        1.16      8.59 o
  -5   8  10        4.74        5.53      8.29 o
  -4   8  10       12.93       32.36      9.41 o
  -3   8  10        0.39      -12.57     12.57 o
  -2   8  10        1.90      -11.98     12.57 o
  -1   8  10        8.01       29.44      7.68 o
   0   8  10        0.29        3.53      8.48 o
  -5   9  10       10.18       -0.82     11.27 o
  -4   9  10       27.21       28.14     10.74 o
  -3   9  10        0.89        5.11      8.58 o
  -2   9  10        3.09        9.16      9.04 o
  -1   9  10        2.47       -4.58     11.67 o
   0   9  10       30.95       32.97      9.78 o
  -5  10  10        0.00      -14.11     15.37 o
  -4  10  10        0.03       -2.76     15.42 o
  -3  10  10        1.51       -7.18      9.75 o
  -2  10  10        0.94        0.00      8.79 o
  -1  10  10        5.34        3.53      8.58 o
  -5  11  10        1.90       -2.41     10.98 o
  -4  11  10        2.08       12.91     14.71 o
  -3  11  10       27.35       27.62     11.05 o
  -2  11  10       11.28        3.84     14.52 o
  -1  11  10        0.97       13.72      7.71 o
  -4  12  10        1.64       16.35      9.75 o
  -3  12  10       21.18       43.93     11.80 o
  -2  12  10        0.39        3.93     11.33 o
  -4  13  10       10.54        0.00     18.45 o
  -3  13  10        1.24       -4.30     15.91 o
  -2  13  10        6.55       13.44      9.78 o
  -6   1  11        5.41        0.39     10.29 o
  -5   1  11        2.94       -5.29     14.18 o
  -4   1  11       73.97       76.17     13.53 o
  -3   1  11        3.51      -10.81     14.34 o
  -2   1  11       18.88       27.93     11.42 o
  -1   1  11        0.00       15.51     10.00 o
  -6   2  11       23.66       22.50      8.30 o
  -5   2  11        9.10       -5.26     14.21 o
  -4   2  11        1.41        3.93     12.66 o
  -3   2  11      121.32      130.41     14.77 o
  -2   2  11        0.94       -5.51     13.19 o
  -1   2  11        0.55      -16.53     16.53 o
  -5   3  11        6.82       -5.29     12.73 o
  -4   3  11       28.27       46.85     11.67 o
  -3   3  11        8.31       14.77      9.41 o
  -2   3  11        1.82       -4.06     13.10 o
  -1   3  11        1.20       13.44      9.47 o
  -5   4  11        2.84       20.84      9.20 o
  -4   4  11        0.00        4.03      9.38 o
  -3   4  11        8.48      -16.13     16.47 o
  -2   4  11        5.77       15.51      9.32 o
  -1   4  11       14.13       25.02     10.00 o
  -5   5  11       14.01       24.68     10.34 o
  -4   5  11        9.07        1.36      9.38 o
  -3   5  11        4.54       -4.06     15.36 o
  -2   5  11        9.98        9.20     15.82 o
  -1   5  11        0.33       -2.60      9.44 o
  -5   6  11       11.25       -5.64     16.29 o
  -4   6  11        1.12       -6.90     14.37 o
  -3   6  11        1.10       20.47      9.16 o
  -2   6  11        0.03        2.63     14.12 o
  -1   6  11        4.23       16.72      9.10 o
  -5   7  11        2.03       -2.91     13.56 o
  -4   7  11        7.76       12.63     14.80 o
  -3   7  11       20.12       30.40     10.59 o
  -2   7  11       38.55       50.75     11.39 o
  -4   8  11       12.34        4.33     13.90 o
  -3   8  11       28.05       56.85     12.48 o
  -2   8  11        0.44        1.33     13.47 o
  -4   9  11        1.16        5.91     14.34 o
  -3   9  11        1.68       -4.30     12.85 o
  -2   9  11        1.32       -6.69     15.11 o
  -3  10  11       31.20       45.95     12.35 o
  -4   0  12        2.55      -16.97     17.77 o
  -3   0  12        9.28       16.75     10.25 o
  -4   1  12       11.91      -13.81     19.32 o
  -3   1  12        1.14        9.47     15.95 o
  -4   2  12        4.05        4.58     16.94 o
  -3   2  12        1.15        1.58     15.42 o
 
